# Supplementary material for: Apoptotic signatures allow early and rapid screening of drug-induced liver injury to accelerate drug discovery
Source: Commun Med (Lond). 2025 Dec 24;6:48. doi: 10.1038/s43856-025-01306-7 (PMC12827481; doi:10.1038/s43856-025-01306-7)
Supplement: Supplementary file 3 — Supplementary Data 1 [file 43856_2025_1306_MOESM3_ESM.xlsx]

## Sheet: donor information
Lot number	Supplier	Age	Sex	NAS score	Fibrosis stage	MASLD/Healthy	data from donor included in Figure
FWG	BioIVT	48	Male	3	1C	MASLD	5
VKB	BioIVT	45	Male	3	1	MASLD	5
RVQ	BioIVT	50	Male	3	1C	MASLD	5
JEL	BioIVT	27	Female	3	2	MASLD	1, 2, 4, 5
BGW	BioIVT	50	Male	0	2	Healthy	4, 5
IRZ	BioIVT	35	Female	0	0	Healthy	1, 5
TNX	BioIVT	0.67	Female	0	0	Healthy	5
AOS	BioIVT	53	Female	0	1A	Healthy	1, 5
YNM	BioIVT	48	Female	3	1	MASLD	5
BXW	BioIVT	73	Female	3	1	MASLD	5
2120321-01 (101)	LifeNet	36	Male	0	0	Healthy	5
2119798-01 (801)	LifeNet	24	Male	0	0	Healthy	5
OFA	BioIVT	78	Female	NA	NA	NA	1, 2, 4
HJK	BioIVT	30	Female	0	1	Healthy	1

## Sheet: compound information
Compounds in Figure 1		Model: PHH spheroids
			dose
Nr.	Compound name	Ordered from	0.1*Cmax (µM)	Cmax (µM)	10*Cmax (µM)	Cmax reference	DILI concern	Tanimoto pair	Experiment	Donors
1	Alpidem	AstraZeneca Internal Compound Management	0.012	0.12	1.2	1	Ambiguous	1	1	JEL, HJK, OFA
2	Zolpidem	AstraZeneca Internal Compound Management	0.029	0.29	2.9	1	Most	1	1	JEL, HJK, OFA
3	Rosiglitazone	Ordered through Sigma = >95% purity	0.1044	1.044	10.44	1	Less	2	1	JEL, HJK, OFA
4	Pioglitazone	AstraZeneca Internal Compound Management	0.295	2.95	29.5	1	Less	2	1	JEL, HJK, OFA
5	Troglitazone	AstraZeneca Internal Compound Management	0.639	6.39	63.9	1	Most	2	1	JEL, HJK, OFA
6	Entacapone	Ordered through Sigma = >95% purity	0.426	4.26	42.6	1	Less	3	1	JEL, HJK, OFA
7	Tolcapone	AstraZeneca Internal Compound Management	0.429	4.29	42.9	1*	Most	3	1	JEL, HJK, OFA
8	Ambrisentan	AstraZeneca Internal Compound Management	0.0793	0.793	7.93	2	Ambiguous	4	1	JEL, HJK, OFA
9	Bosentan	AstraZeneca Internal Compound Management	0.74	7.4	74	2	Most	4	1	JEL, HJK, OFA
10	Sitaxentan	Ordered through Sigma = >95% purity	2.858	28.58	285.8	2	Most	4	1	JEL, HJK, OFA
11	Clomiphene	AstraZeneca Internal Compound Management	0.002	0.02	0.2	1	Less	5	2	JEL, AOS, IRZ
12	Cyclofenil	AstraZeneca Internal Compound Management	0.055	0.55	5.5	1	Most	5	2	JEL, AOS, IRZ
13	Ibuprofen	AstraZeneca Internal Compound Management	14.54	145.4	1454	3	Less	6	1	JEL, HJK, OFA
14	Ibufenac	Ordered through Sigma = >95% purity	10	100	1000	4	Most	6	1	JEL, HJK, OFA
15	Ethacrynic acid	AstraZeneca Internal Compound Management	0.39	3.9	39	5	Ambiguous	7	2	JEL, AOS, IRZ
16	Ticrynafen (tienillic acid)	AstraZeneca Internal Compound Management	4.529	45.29	452.9	1	Most	7	2	JEL, AOS, IRZ
17	Olanzapine	AstraZeneca Internal Compound Management	0.0065	0.065	0.65	3	Less	8	2	JEL, AOS, IRZ
18	Clozapine	AstraZeneca Internal Compound Management	0.24	2.4	24	6	Most	8	2	JEL, AOS, IRZ
19	Clopidogrel	Ordered through Sigma = >95% purity	1.696	16.96	169.6	1	Less	9	2	JEL, AOS, IRZ
20	Ticlopidine	AstraZeneca Internal Compound Management	0.807	8.07	80.7	1	Most	9	2	JEL, AOS, IRZ
21	Minocycline	Ordered through Sigma = >95% purity	0.8	8	80	1	Most		1	JEL, HJK, OFA
22	Trovafloxacin	Ordered through Sigma = >95% purity	0.696	6.96	69.6	1	Most		1	JEL, HJK, OFA
						*actual Cmax for Tolcapone is 74.29 µM
Compounds in Figure 2		Model: PHH spheroids and HepG2 2D
			dose
Nr.	Compound name	Ordered from	0.1*Cmax (µM)	Cmax (µM)	10*Cmax (µM)	Cmax reference	DILI	Donors
1	Ticrynafen (tienillic acid)	Ordered through Sigma = >95% purity	4.529	45.29	452.9	1	None	JEL, OFA
2	Sitaxentan sodium salt	Ordered through Sigma = >95% purity	2.858	28.58	285.8	2	DILI	JEL, OFA
3	Tolcapone	Ordered through Sigma = >95% purity	0.429	4.29	42.9	1*	None	JEL, OFA
4	Clozapine	Ordered through Sigma = >95% purity	0.24	2.4	24	6	DILI	JEL, OFA
5	Troglitazone	Ordered through Sigma = >95% purity	0.639	6.39	63.9	1	None	JEL, OFA
6	Cyclofenil	Ordered through Selleck Chemicals = >95% purity	0.021	0.21	2.1	1	DILI	JEL, OFA
7	Minocycline hydrochloride	Ordered through Sigma = >95% purity	0.8	8	80	1	None	JEL, OFA
8	Clopidogrel ((±) Clopidogrel hydrogensulfate))	Ordered through Sigma = >95% purity	1.696	16.96	169.6	1	DILI	JEL, OFA
9	Ticlopidine hydrochloride	Ordered through Sigma = >95% purity	0.807	8.07	80.7	1	DILI	JEL, OFA
10	Ibufenac	Ordered through Sigma = >95% purity	10	100	1000	4	DILI	JEL, OFA
11	Tamoxifen	Ordered through Sigma = >95% purity	0.04	0.4	4	2	DILI	JEL, OFA
12	Phenoxybenzamine hydrochloride	Ordered through Sigma = >95% purity	0.0197	0.197	1.97	2	DILI	JEL, OFA
13	Albuterol	Ordered through Sigma = >95% purity	0.0084	0.084	0.84	2	DILI	JEL, OFA
14	Orphenadrine hydrochloride	Ordered through Sigma = >95% purity	0.0742	0.742	7.42	2	None	JEL, OFA
15	Simvastatin	Ordered through Sigma = >95% purity	0.0024	0.024	0.24	2	DILI	JEL, OFA
16	Perhexiline maleate salt	Ordered through Sigma = >95% purity	0.2162	2.162	21.62	2	DILI	JEL, OFA
17	Oxybutynin chloride	Ordered through Sigma = >95% purity	0.0022	0.022	0.22	2	DILI	JEL, OFA
18	Benztropine mesylate	Ordered through Sigma = >95% purity	0.0585	0.585	5.85	2	None	JEL, OFA
19	Ximelagatran	Ordered through Sigma = >95% purity	0.045	0.45	4.5	2	DILI	JEL, OFA
20	Metergoline	Ordered through Sigma = >95% purity	0.007	0.07	0.7	2	None	JEL, OFA
21	Indoramine Hydrochloride	AstraZeneca Internal Compound Management	0.0288	0.288	2.88	2	None	JEL, OFA
22	Fluoxetine	AstraZeneca Internal Compound Management	0.0048	0.048	0.48	2	DILI	JEL, OFA
23	Tacrine	AstraZeneca Internal Compound Management	0.0079	0.079	0.79	2	DILI	JEL, OFA
24	Liothyronine	AstraZeneca Internal Compound Management	0.000245791	0.00245791	0.0245791	2	None	JEL, OFA
25	Stavudine	AstraZeneca Internal Compound Management	0.3463	3.463	34.63	2	None	JEL, OFA
26	Buspirone	AstraZeneca Internal Compound Management	0.001	0.01	0.1	2	DILI	JEL, OFA
27	Carbamazepine	AstraZeneca Internal Compound Management	5.079	50.79	507.9	2	None	JEL, OFA
28	Benzbromarone	AstraZeneca Internal Compound Management	2.358	23.58	235.8	2	DILI	JEL, OFA
29	Diclofenac	AstraZeneca Internal Compound Management	1.013	10.13	101.3	2	DILI	JEL, OFA
30	Pioglitazone	AstraZeneca Internal Compound Management	0.295	2.95	29.5	1	DILI	JEL, OFA
31	Entacapone	AstraZeneca Internal Compound Management	0.426	4.26	42.6	1	DILI	JEL, OFA
32	Alpidem	AstraZeneca Internal Compound Management	0.012	0.12	1.2	1	DILI	JEL, OFA
33	Olanzapine	AstraZeneca Internal Compound Management	0.0065	0.065	0.65	3	DILI	JEL, OFA
34	Ambrisentan	AstraZeneca Internal Compound Management	0.0793	0.793	7.93	2	DILI	JEL, OFA
35	Clomiphene	AstraZeneca Internal Compound Management	0.002	0.02	0.2	1	DILI	JEL, OFA
36	Rosiglitazone	AstraZeneca Internal Compound Management	0.1044	1.044	10.44	1	DILI	JEL, OFA
37	Trovafloxacin mesylate	AstraZeneca Internal Compound Management	0.696	6.96	69.6	1	DILI	JEL, OFA
38	Bosentan	AstraZeneca Internal Compound Management	0.74	7.4	74	2	DILI	JEL, OFA
39	Ethacrynic acid	AstraZeneca Internal Compound Management	0.39	3.9	39	5	DILI	JEL, OFA
40	Ketoconazole	AstraZeneca Internal Compound Management	1.129	11.29	112.9	2	DILI	JEL, OFA
						*actual Cmax for Tolcapone is 74.29 µM
Compounds in figure 3		Model: mouse RAW cell line (in vitro) and mouse liver biopsy (in vivo)
Nr.	Compound name	in vitro dose (µM)	in vivo dose (mg/kg)	in vivo tox category
1	ASO1	0.06, 0.56 and 5	150	Safe
2	ASO2	0.06, 0.56 and 5	150	Safe
3	ASO3	0.06, 0.56 and 5	150	Toxic
4	ASO4	0.06, 0.56 and 5	150	Safe
5	ASO5	0.06, 0.56 and 5	150	Concern
6	ASO6	0.06, 0.56 and 5	150	Toxic
7	ASO7	0.06, 0.56 and 5	150	Toxic
8	ASO8	0.06, 0.56 and 5	150	Concern
9	ASO9	0.06, 0.56 and 5	150	Concern
10	ASO10	0.06, 0.56 and 5	25	Toxic
Compounds in Figure 4		Model: PHH spheroids
			Concentration, nM
Nr.	Compound name	Ordered from	C1	C2	C3	C4	C5	Donors
1	AZD1979	AstraZeneca Internal Compound Management	13	50	130	1300	13000	BGW, JEL, OFA
Compounds in Figure 5		Model: PHH 2D
			0.1*Cmax (µM)	Cmax (µM)	10*Cmax (µM)
Nr.	Compound name	Ordered from	Low	Mid	High
1	Troglitazone	Ordered through Sigma = >95% purity	0.639	6.39	63.9
References
1	Chen M, Borlak J, Tong W. A Model to predict severity of drug-induced liver injury in humans. Hepatology 64, 931-940 (2016).
2	Proctor WR, et al. Utility of spherical human liver microtissues for prediction of clinical drug-induced liver injury. Arch Toxicol 91, 2849-2863 (2017).
3	Regenthal R, Krueger M, Koeppel C, Preiss R. Drug levels: therapeutic and toxic serum/plasma concentrations of common drugs. Journal of Clinical Monitoring and Computing 15, 529-544 (1999).
4	Ware BR, McVay M, Sunada WY, Khetani SR. Exploring Chronic Drug Effects on Microengineered Human Liver Cultures Using Global Gene Expression Profiling. Toxicol Sci 157, 387-398 (2017).
5	Lacreta FP, et al. Pharmakokinetics and bioavailability study of ethacrynic acid as a modulator of drug resistance in patients with cancer. Journal of Pharmacology and Experimental Therapeutics 270, 1186-1191 (1994).
6	Schulz M, Schmoldt A. Therapeutic and toxic blood concentrations of more than 800 drugs and other xenobiotics. Pharmazie 58, 447-474 (2003).
