# Supplementary material for: Apoptotic signatures allow early and rapid screening of drug-induced liver injury to accelerate drug discovery
Source: Commun Med (Lond). 2025 Dec 24;6:48. doi: 10.1038/s43856-025-01306-7 (PMC12827481; doi:10.1038/s43856-025-01306-7)
Supplement: Supplementary file 4 — Supplementary Data 2 [file 43856_2025_1306_MOESM4_ESM.xlsx]

## Sheet: AEGIS_genes
tf	confidence	target	approved_name	ensembl_gene_id
ATF3	C	ASNS	asparagine synthetase (glutamine-hydrolyzing)	ENSG00000070669
ATF3	C	CCL5	C-C motif chemokine ligand 5	ENSG00000271503
ATF3	C	DDIT3	DNA damage inducible transcript 3	ENSG00000175197
ATF3	C	GCLC	glutamate-cysteine ligase catalytic subunit	ENSG00000001084
ATF3	C	GDF15	growth differentiation factor 15	ENSG00000130513
ATF3	C	ID1	inhibitor of DNA binding 1, HLH protein	ENSG00000125968
ATF3	C	LDLR	low density lipoprotein receptor	ENSG00000130164
ATF3	C	SELE	selectin E	ENSG00000007908
ATF3	C	STAT3	signal transducer and activator of transcription 3	ENSG00000168610
ATF3	C	AKAP13	A-kinase anchoring protein 13	ENSG00000170776
ATF3	C	ANXA1	annexin A1	ENSG00000135046
ATF3	C	BHLHE40	basic helix-loop-helix family member e40	ENSG00000134107
ATF3	C	COA7	cytochrome c oxidase assembly factor 7	ENSG00000162377
ATF3	C	CREB5	cAMP responsive element binding protein 5	ENSG00000146592
ATF3	C	MIDEAS	mitotic deacetylase associated SANT domain protein	ENSG00000156030
ATF3	C	ETS2	ETS proto-oncogene 2, transcription factor	ENSG00000157557
ATF3	C	CYRIB	CYFIP related Rac1 interactor B	ENSG00000153310
ATF3	C	GLIS3	GLIS family zinc finger 3	ENSG00000107249
ATF3	C	GNA12	G protein subunit alpha 12	ENSG00000146535
ATF3	C	HSPB1	heat shock protein family B (small) member 1	ENSG00000106211
ATF3	C	KDM4C	lysine demethylase 4C	ENSG00000107077
ATF3	C	KDM6B	lysine demethylase 6B	ENSG00000132510
ATF3	C	KLF6	Kruppel like factor 6	ENSG00000067082
ATF3	C	MAPKAP1	MAPK associated protein 1	ENSG00000119487
ATF3	C	MAPRE2	microtubule associated protein RP/EB family member 2	ENSG00000166974
ATF3	C	MED15	mediator complex subunit 15	ENSG00000099917
ATF3	C	MYO18A	myosin XVIIIA	ENSG00000196535
ATF3	C	NFIA	nuclear factor I A	ENSG00000162599
ATF3	C	PCBP1	poly(rC) binding protein 1	ENSG00000169564
ATF3	C	PDE4B	phosphodiesterase 4B	ENSG00000184588
ATF3	C	PER1	period circadian regulator 1	ENSG00000179094
ATF3	C	PTP4A1	protein tyrosine phosphatase 4A1	ENSG00000112245
ATF3	C	RAD9A	RAD9 checkpoint clamp component A	ENSG00000172613
ATF3	C	RCAN1	regulator of calcineurin 1	ENSG00000159200
ATF3	C	RUNX1	RUNX family transcription factor 1	ENSG00000159216
ATF3	C	SMOX	spermine oxidase	ENSG00000088826
ATF3	C	SND1	staphylococcal nuclease and tudor domain containing 1	ENSG00000197157
ATF3	C	SPAG9	sperm associated antigen 9	ENSG00000008294
ATF3	C	SPRED2	sprouty related EVH1 domain containing 2	ENSG00000198369
ATF3	C	SREBF1	sterol regulatory element binding transcription factor 1	ENSG00000072310
ATF3	C	SYTL2	synaptotagmin like 2	ENSG00000137501
ATF3	C	TOM1L2	target of myb1 like 2 membrane trafficking protein	ENSG00000175662
ATF3	C	TRIB1	tribbles pseudokinase 1	ENSG00000173334
ATF3	C	TSC22D2	TSC22 domain family member 2	ENSG00000196428
ATF3	C	UBC	ubiquitin C	ENSG00000150991
ATF3	C	VGLL4	vestigial like family member 4	ENSG00000144560
ATF3	C	VMP1	vacuole membrane protein 1	ENSG00000062716
ATF3	C	ZBTB20	zinc finger and BTB domain containing 20	ENSG00000181722
ATF3	C	ZFP36L1	ZFP36 ring finger protein like 1	ENSG00000185650
E2F3	A	AURKA	aurora kinase A	ENSG00000087586
E2F3	A	CDC6	cell division cycle 6	ENSG00000094804
E2F3	A	CDKN1A	cyclin dependent kinase inhibitor 1A	ENSG00000124762
E2F3	A	CDKN2A	cyclin dependent kinase inhibitor 2A	ENSG00000147889
E2F3	A	E2F1	E2F transcription factor 1	ENSG00000101412
E2F3	A	MAP3K5	mitogen-activated protein kinase kinase kinase 5	ENSG00000197442
E2F3	A	MCM5	minichromosome maintenance complex component 5	ENSG00000100297
E2F3	A	MCM6	minichromosome maintenance complex component 6	ENSG00000076003
E2F3	A	MCM7	minichromosome maintenance complex component 7	ENSG00000166508
E2F3	A	MYCN	MYCN proto-oncogene, bHLH transcription factor	ENSG00000134323
E2F3	A	PLK1	polo like kinase 1	ENSG00000166851
E2F3	A	TP53BP2	tumor protein p53 binding protein 2	ENSG00000143514
FOXA1	A	ABCA1	ATP binding cassette subfamily A member 1	ENSG00000165029
FOXA1	A	AGR2	anterior gradient 2, protein disulphide isomerase family member	ENSG00000106541
FOXA1	A	APOA1	apolipoprotein A1	ENSG00000118137
FOXA1	A	APOB	apolipoprotein B	ENSG00000084674
FOXA1	A	BCL2	BCL2 apoptosis regulator	ENSG00000171791
FOXA1	A	BRCA1	BRCA1 DNA repair associated	ENSG00000012048
FOXA1	A	CCNG2	cyclin G2	ENSG00000138764
FOXA1	A	CEBPA	CCAAT enhancer binding protein alpha	ENSG00000245848
FOXA1	A	CFTR	CF transmembrane conductance regulator	ENSG00000001626
FOXA1	A	CYP7A1	cytochrome P450 family 7 subfamily A member 1	ENSG00000167910
FOXA1	A	ERBB3	erb-b2 receptor tyrosine kinase 3	ENSG00000065361
FOXA1	A	ESR1	estrogen receptor 1	ENSG00000091831
FOXA1	A	FOXC1	forkhead box C1	ENSG00000054598
FOXA1	A	G6PC1	glucose-6-phosphatase catalytic subunit 1	ENSG00000131482
FOXA1	A	GREB1	growth regulating estrogen receptor binding 1	ENSG00000196208
FOXA1	A	HSPA1A	heat shock protein family A (Hsp70) member 1A	ENSG00000204389
FOXA1	A	IFI27	interferon alpha inducible protein 27	ENSG00000165949
FOXA1	A	KLK3	kallikrein related peptidase 3	ENSG00000142515
FOXA1	A	KRT7	keratin 7	ENSG00000135480
FOXA1	A	MUC4	mucin 4, cell surface associated	ENSG00000145113
FOXA1	A	MYC	MYC proto-oncogene, bHLH transcription factor	ENSG00000136997
FOXA1	A	NF1	neurofibromin 1	ENSG00000196712
FOXA1	A	PDX1	pancreatic and duodenal homeobox 1	ENSG00000139515
FOXA1	A	RET	ret proto-oncogene	ENSG00000165731
FOXA1	A	RPRM	reprimo, TP53 dependent G2 arrest mediator homolog	ENSG00000177519
FOXA1	A	SCGB1A1	secretoglobin family 1A member 1	ENSG00000149021
FOXA1	A	SFTPB	surfactant protein B	ENSG00000168878
FOXA1	A	TFF1	trefoil factor 1	ENSG00000160182
FOXA1	A	TTR	transthyretin	ENSG00000118271
FOXA1	A	UGT2B15	UDP glucuronosyltransferase family 2 member B15	ENSG00000196620
FOXA1	A	UGT2B17	UDP glucuronosyltransferase family 2 member B17	ENSG00000197888
FOXO3	A	ABCB1	ATP binding cassette subfamily B member 1	ENSG00000085563
FOXO3	A	AR	androgen receptor	ENSG00000169083
FOXO3	A	BCL2L11	BCL2 like 11	ENSG00000153094
FOXO3	A	BCL6	BCL6 transcription repressor	ENSG00000113916
FOXO3	A	BNIP3L	BCL2 interacting protein 3 like	ENSG00000104765
FOXO3	A	CAT	catalase	ENSG00000121691
FOXO3	A	CBLB	Cbl proto-oncogene B	ENSG00000114423
FOXO3	A	CCND2	cyclin D2	ENSG00000118971
FOXO3	A	CCNG2	cyclin G2	ENSG00000138764
FOXO3	A	CDKN1A	cyclin dependent kinase inhibitor 1A	ENSG00000124762
FOXO3	A	CDKN2B	cyclin dependent kinase inhibitor 2B	ENSG00000147883
FOXO3	A	CDKN2D	cyclin dependent kinase inhibitor 2D	ENSG00000129355
FOXO3	A	CITED2	Cbp/p300 interacting transactivator with Glu/Asp rich carboxy-terminal domain 2	ENSG00000164442
FOXO3	A	DUSP5	dual specificity phosphatase 5	ENSG00000138166
FOXO3	A	DUSP6	dual specificity phosphatase 6	ENSG00000139318
FOXO3	A	ESR1	estrogen receptor 1	ENSG00000091831
FOXO3	A	FASLG	Fas ligand	ENSG00000117560
FOXO3	A	FOXO1	forkhead box O1	ENSG00000150907
FOXO3	A	G6PC1	glucose-6-phosphatase catalytic subunit 1	ENSG00000131482
FOXO3	A	HBP1	HMG-box transcription factor 1	ENSG00000105856
FOXO3	A	ID1	inhibitor of DNA binding 1, HLH protein	ENSG00000125968
FOXO3	A	JAK1	Janus kinase 1	ENSG00000162434
FOXO3	A	KLF4	Kruppel like factor 4	ENSG00000136826
FOXO3	A	NOS3	nitric oxide synthase 3	ENSG00000164867
FOXO3	A	PIK3CA	phosphatidylinositol-4,5-bisphosphate 3-kinase catalytic subunit alpha	ENSG00000121879
FOXO3	A	PINK1	PTEN induced kinase 1	ENSG00000158828
FOXO3	A	PLAU	plasminogen activator, urokinase	ENSG00000122861
FOXO3	A	PRDX3	peroxiredoxin 3	ENSG00000165672
FOXO3	A	RBL2	RB transcriptional corepressor like 2	ENSG00000103479
FOXO3	A	SIRT1	sirtuin 1	ENSG00000096717
FOXO3	A	SOD2	superoxide dismutase 2	ENSG00000112096
FOXO3	A	STK11	serine/threonine kinase 11	ENSG00000118046
FOXO3	A	TNFSF10	TNF superfamily member 10	ENSG00000121858
FOXO3	A	TXNIP	thioredoxin interacting protein	ENSG00000265972
JUN	A	ACTA1	actin alpha 1, skeletal muscle	ENSG00000143632
JUN	A	APP	amyloid beta precursor protein	ENSG00000142192
JUN	A	ATF3	activating transcription factor 3	ENSG00000162772
JUN	A	BRCA1	BRCA1 DNA repair associated	ENSG00000012048
JUN	A	CCL2	C-C motif chemokine ligand 2	ENSG00000108691
JUN	A	CCL5	C-C motif chemokine ligand 5	ENSG00000271503
JUN	A	CCND1	cyclin D1	ENSG00000110092
JUN	A	CD82	CD82 molecule	ENSG00000085117
JUN	A	CREM	cAMP responsive element modulator	ENSG00000095794
JUN	A	CSF2	colony stimulating factor 2	ENSG00000164400
JUN	A	CSTA	cystatin A	ENSG00000121552
JUN	A	CXCL8	C-X-C motif chemokine ligand 8	ENSG00000169429
JUN	A	CYP19A1	cytochrome P450 family 19 subfamily A member 1	ENSG00000137869
JUN	A	CYP2J2	cytochrome P450 family 2 subfamily J member 2	ENSG00000134716
JUN	A	DDIT3	DNA damage inducible transcript 3	ENSG00000175197
JUN	A	EDN1	endothelin 1	ENSG00000078401
JUN	A	EGFR	epidermal growth factor receptor	ENSG00000146648
JUN	A	ETS1	ETS proto-oncogene 1, transcription factor	ENSG00000134954
JUN	A	EZR	ezrin	ENSG00000092820
JUN	A	FAS	Fas cell surface death receptor	ENSG00000026103
JUN	A	FOSL1	FOS like 1, AP-1 transcription factor subunit	ENSG00000175592
JUN	A	GCLC	glutamate-cysteine ligase catalytic subunit	ENSG00000001084
JUN	A	HEY1	hes related family bHLH transcription factor with YRPW motif 1	ENSG00000164683
JUN	A	IFNG	interferon gamma	ENSG00000111537
JUN	A	IL12B	interleukin 12B	ENSG00000113302
JUN	A	IL1A	interleukin 1 alpha	ENSG00000115008
JUN	A	IL2	interleukin 2	ENSG00000109471
JUN	A	IL5RA	interleukin 5 receptor subunit alpha	ENSG00000091181
JUN	A	ITGAX	integrin subunit alpha X	ENSG00000140678
JUN	A	MMP1	matrix metallopeptidase 1	ENSG00000196611
JUN	A	MMP12	matrix metallopeptidase 12	ENSG00000262406
JUN	A	MMP13	matrix metallopeptidase 13	ENSG00000137745
JUN	A	MMP7	matrix metallopeptidase 7	ENSG00000137673
JUN	A	MMP9	matrix metallopeptidase 9	ENSG00000100985
JUN	A	MYB	MYB proto-oncogene, transcription factor	ENSG00000118513
JUN	A	MYC	MYC proto-oncogene, bHLH transcription factor	ENSG00000136997
JUN	A	NOS2	nitric oxide synthase 2	ENSG00000007171
JUN	A	NOX5	NADPH oxidase 5	ENSG00000255346
JUN	A	NPY	neuropeptide Y	ENSG00000122585
JUN	A	NQO1	NAD(P)H quinone dehydrogenase 1	ENSG00000181019
JUN	A	NR3C1	nuclear receptor subfamily 3 group C member 1	ENSG00000113580
JUN	A	PENK	proenkephalin	ENSG00000181195
JUN	A	PGR	progesterone receptor	ENSG00000082175
JUN	A	PLAT	plasminogen activator, tissue type	ENSG00000104368
JUN	A	PLAUR	plasminogen activator, urokinase receptor	ENSG00000011422
JUN	A	PPARA	peroxisome proliferator activated receptor alpha	ENSG00000186951
JUN	A	PPARD	peroxisome proliferator activated receptor delta	ENSG00000112033
JUN	A	PTGS2	prostaglandin-endoperoxide synthase 2	ENSG00000073756
JUN	A	PTN	pleiotrophin	ENSG00000105894
JUN	A	RARB	retinoic acid receptor beta	ENSG00000077092
JUN	A	REN	renin	ENSG00000143839
JUN	A	RHOB	ras homolog family member B	ENSG00000143878
JUN	A	RUNX2	RUNX family transcription factor 2	ENSG00000124813
JUN	A	SMAD7	SMAD family member 7	ENSG00000101665
JUN	A	SPRR1A	small proline rich protein 1A	ENSG00000169474
JUN	A	STMN1	stathmin 1	ENSG00000117632
JUN	A	TFF1	trefoil factor 1	ENSG00000160182
JUN	A	TNF	tumor necrosis factor	ENSG00000232810
JUN	A	TP53	tumor protein p53	ENSG00000141510
JUN	A	UGT2B15	UDP glucuronosyltransferase family 2 member B15	ENSG00000196620
JUN	A	VCAM1	vascular cell adhesion molecule 1	ENSG00000162692
JUN	A	VDR	vitamin D receptor	ENSG00000111424
JUN	A	VEGFA	vascular endothelial growth factor A	ENSG00000112715
JUN	A	VIM	vimentin	ENSG00000026025
PPARG	A	ABCG2	ATP binding cassette subfamily G member 2 (Junior blood group)	ENSG00000118777
PPARG	A	ADIPOQ	adiponectin, C1Q and collagen domain containing	ENSG00000181092
PPARG	A	ANGPTL4	angiopoietin like 4	ENSG00000167772
PPARG	A	APOBR	apolipoprotein B receptor	ENSG00000184730
PPARG	A	BCL2	BCL2 apoptosis regulator	ENSG00000171791
PPARG	A	CD36	CD36 molecule	ENSG00000135218
PPARG	A	CDKN1A	cyclin dependent kinase inhibitor 1A	ENSG00000124762
PPARG	A	CPT1B	carnitine palmitoyltransferase 1B	ENSG00000205560
PPARG	A	EGFR	epidermal growth factor receptor	ENSG00000146648
PPARG	A	FABP4	fatty acid binding protein 4	ENSG00000170323
PPARG	A	GSTA2	glutathione S-transferase alpha 2	ENSG00000244067
PPARG	A	LIPE	lipase E, hormone sensitive type	ENSG00000079435
PPARG	A	MMP1	matrix metallopeptidase 1	ENSG00000196611
PPARG	A	NR1H3	nuclear receptor subfamily 1 group H member 3	ENSG00000025434
PPARG	A	PLIN2	perilipin 2	ENSG00000147872
PPARG	A	PTEN	phosphatase and tensin homolog	ENSG00000171862
PPARG	A	SAT1	spermidine/spermine N1-acetyltransferase 1	ENSG00000130066
PPARG	A	SLC2A4	solute carrier family 2 member 4	ENSG00000181856
PPARG	A	TP53	tumor protein p53	ENSG00000141510
PPARG	A	TSHR	thyroid stimulating hormone receptor	ENSG00000165409
PPARG	A	VLDLR	very low density lipoprotein receptor	ENSG00000147852
REST	B	BDNF	brain derived neurotrophic factor	ENSG00000176697
REST	B	CARTPT	CART prepropeptide	ENSG00000164326
REST	B	GLRA1	glycine receptor alpha 1	ENSG00000145888
REST	B	GRIN1	glutamate ionotropic receptor NMDA type subunit 1	ENSG00000176884
REST	B	KCNQ2	potassium voltage-gated channel subfamily Q member 2	ENSG00000075043
REST	B	LIN28A	lin-28 homolog A	ENSG00000131914
REST	B	OPRM1	opioid receptor mu 1	ENSG00000112038
REST	B	TUBB3	tubulin beta 3 class III	ENSG00000258947
REST	B	CACNA1H	calcium voltage-gated channel subunit alpha1 H	ENSG00000196557
REST	B	CHGA	chromogranin A	ENSG00000100604
REST	B	PCSK1	proprotein convertase subtilisin/kexin type 1	ENSG00000175426
REST	B	VGF	VGF nerve growth factor inducible	ENSG00000128564
TFAP4	C	MDM2	MDM2 proto-oncogene	ENSG00000135679
TFAP4	C	PENK	proenkephalin	ENSG00000181195
TFAP4	C	ZNF395	zinc finger protein 395	ENSG00000186918
TFAP4	C	ABTB2	ankyrin repeat and BTB domain containing 2	ENSG00000166016
TFAP4	C	AGPAT3	1-acylglycerol-3-phosphate O-acyltransferase 3	ENSG00000160216
TFAP4	C	ARHGEF10L	Rho guanine nucleotide exchange factor 10 like	ENSG00000074964
TFAP4	C	ATP2B2	ATPase plasma membrane Ca2+ transporting 2	ENSG00000157087
TFAP4	C	BCAR1	BCAR1 scaffold protein, Cas family member	ENSG00000050820
TFAP4	C	CRTC1	CREB regulated transcription coactivator 1	ENSG00000105662
TFAP4	C	CSNK1D	casein kinase 1 delta	ENSG00000141551
TFAP4	C	CYTH1	cytohesin 1	ENSG00000108669
TFAP4	C	DENND1A	DENN domain containing 1A	ENSG00000119522
TFAP4	C	DENND3	DENN domain containing 3	ENSG00000105339
TFAP4	C	EGFR	epidermal growth factor receptor	ENSG00000146648
TFAP4	C	ELL	elongation factor for RNA polymerase II	ENSG00000105656
TFAP4	C	FGFR3	fibroblast growth factor receptor 3	ENSG00000068078
TFAP4	C	GNA12	G protein subunit alpha 12	ENSG00000146535
TFAP4	C	GREB1	growth regulating estrogen receptor binding 1	ENSG00000196208
TFAP4	C	HDAC5	histone deacetylase 5	ENSG00000108840
TFAP4	C	JADE2	jade family PHD finger 2	ENSG00000043143
TFAP4	C	JUP	junction plakoglobin	ENSG00000173801
TFAP4	C	KIAA1217	KIAA1217	ENSG00000120549
TFAP4	C	ELAPOR1	endosome-lysosome associated apoptosis and autophagy regulator 1	ENSG00000116299
TFAP4	C	KRT8	keratin 8	ENSG00000170421
TFAP4	C	MED15	mediator complex subunit 15	ENSG00000099917
TFAP4	C	MICAL2	microtubule associated monooxygenase, calponin and LIM domain containing 2	ENSG00000133816
TFAP4	C	MYOM1	myomesin 1	ENSG00000101605
TFAP4	C	PEMT	phosphatidylethanolamine N-methyltransferase	ENSG00000133027
TFAP4	C	PLEKHA7	pleckstrin homology domain containing A7	ENSG00000166689
TFAP4	C	PLEKHG5	pleckstrin homology and RhoGEF domain containing G5	ENSG00000171680
TFAP4	C	PLXNA2	plexin A2	ENSG00000076356
TFAP4	C	PRKCZ	protein kinase C zeta	ENSG00000067606
TFAP4	C	RGS3	regulator of G protein signaling 3	ENSG00000138835
TFAP4	C	SRGAP3	SLIT-ROBO Rho GTPase activating protein 3	ENSG00000196220
TFAP4	C	SVIL	supervillin	ENSG00000197321
TFAP4	C	SYNJ2	synaptojanin 2	ENSG00000078269
TFAP4	C	TBC1D2B	TBC1 domain family member 2B	ENSG00000167202
TFAP4	C	TIAM2	TIAM Rac1 associated GEF 2	ENSG00000146426
TFAP4	C	TPM4	tropomyosin 4	ENSG00000167460
TFAP4	C	TRIO	trio Rho guanine nucleotide exchange factor	ENSG00000038382
