# Supplementary material for: Apoptotic signatures allow early and rapid screening of drug-induced liver injury to accelerate drug discovery
Source: Commun Med (Lond). 2025 Dec 24;6:48. doi: 10.1038/s43856-025-01306-7 (PMC12827481; doi:10.1038/s43856-025-01306-7)
Supplement: Supplementary file 5 — Supplementary Data 3 [file 43856_2025_1306_MOESM5_ESM.xlsx]

## Sheet: figure_1
compound	NGenes	PropAct	FDR.Mixed	dili_score	sd_dili_score	dose	pair	dili_concern
Alpidem	192	0.439792	0.0001	0.439792	0.0188572	10xCmax	1	Most
Alpidem	192	0.183854	0.26064	0.0293842	0.0123435	0.1xCmax	1	Most
Alpidem	192	0.270417	0.005474	0.162503	0.0317407	Cmax	1	Most
Zolpidem	192	0.251875	0.01246	0.12497	0.0232127	10xCmax	1	Ambiguous
Zolpidem	192	0.151979	0.47628	0.0144957	0.00928421	0.1xCmax	1	Ambiguous
Zolpidem	192	0.141771	0.694094	0.00609489	0.00358158	Cmax	1	Ambiguous
Rosiglitazone	192	0.460833	0.0001	0.460833	0.0193521	10xCmax	2	Less
Rosiglitazone	192	0.335729	0.000108	0.333785	0.0222085	0.1xCmax	2	Less
Rosiglitazone	192	0.377708	0.0001	0.377708	0.0214936	Cmax	2	Less
Troglitazone	192	0.703125	0.0001	0.703125	0.0141955	10xCmax	2	Most
Troglitazone	192	0.211875	0.07586	0.0663098	0.0219368	0.1xCmax	2	Most
Troglitazone	192	0.403229	0.0001	0.403229	0.0172609	Cmax	2	Most
Pioglitazone	192	0.555521	0.0001	0.555521	0.0183347	10xCmax	2	Less
Pioglitazone	192	0.300104	0.000514	0.25591	0.0391436	0.1xCmax	2	Less
Pioglitazone	192	0.434167	0.0001	0.434167	0.0211173	Cmax	2	Less
Tolcapone	192	0.586042	0.0001	0.586042	0.0170073	10xCmax	3	Most
Tolcapone	192	0.230937	0.04176	0.0854135	0.0235228	0.1xCmax	3	Most
Tolcapone	192	0.208021	0.06754	0.0651019	0.0179422	Cmax	3	Most
Entacapone	192	0.384688	0.0001	0.384688	0.0192019	10xCmax	3	Less
Entacapone	192	0.157708	0.439182	0.0157193	0.00817191	0.1xCmax	3	Less
Entacapone	192	0.171979	0.378134	0.0203548	0.0097909	Cmax	3	Less
Ambrisentan	192	0.179271	0.224896	0.0314604	0.0109324	10xCmax	4	Ambiguous
Ambrisentan	192	0.13	0.721854	0.00531192	0.00436683	0.1xCmax	4	Ambiguous
Ambrisentan	192	0.162708	0.33848	0.021409	0.00992569	Cmax	4	Ambiguous
Sitaxentan	192	0.6775	0.0001	0.6775	0.0113252	10xCmax	4	Most
Sitaxentan	192	0.204063	0.08192	0.0595493	0.0174988	0.1xCmax	4	Most
Sitaxentan	192	0.402708	0.0001	0.402708	0.01845	Cmax	4	Most
Bosentan	192	0.625	0.0001	0.625	0.0195728	10xCmax	4	Most
Bosentan	192	0.222188	0.053198	0.0765879	0.0220624	0.1xCmax	4	Most
Bosentan	192	0.402292	0.0001	0.402292	0.0229466	Cmax	4	Most
Cyclofenil	193	0.19513	0.075646	0.0571892	0.0129494	10xCmax	5	Most
Cyclofenil	193	0.117513	0.801318	0.00319587	0.00268236	Cmax	5	Most
Cyclofenil	193	0.156062	0.444668	0.0152555	0.0082252	0.1xCmax	5	Most
Clomiphene	193	0.240415	0.02882	0.0976897	0.0230751	10xCmax	5	Less
Clomiphene	193	0.26715	0.016338	0.125048	0.0247738	Cmax	5	Less
Clomiphene	193	0.220829	0.06834	0.0683235	0.0179322	0.1xCmax	5	Less
Ibufenac	192	0.660521	0.0001	0.660521	0.0166604	10xCmax	6	Most
Ibufenac	192	0.233958	0.020458	0.106431	0.0305235	0.1xCmax	6	Most
Ibufenac	192	0.357812	0.0001	0.357812	0.0168112	Cmax	6	Most
Ibuprofen	192	0.731979	0.0001	0.731979	0.0145503	10xCmax	6	Less
Ibuprofen	192	0.241458	0.005984	0.141084	0.0328957	0.1xCmax	6	Less
Ibuprofen	192	0.522813	0.0001	0.522813	0.0172545	Cmax	6	Less
Ticrynafen	193	0.759171	0.0001	0.759171	0.0151057	10xCmax	7	Most
Ticrynafen	193	0.578446	0.0001	0.578446	0.0182742	Cmax	7	Most
Ticrynafen	193	0.249016	0.013132	0.119805	0.0177521	0.1xCmax	7	Most
Ethacrynic acid	193	0.791503	0.0001	0.791503	0.0115413	10xCmax	7	Ambiguous
Ethacrynic acid	193	0.42829	0.0001	0.42829	0.0208469	Cmax	7	Ambiguous
Ethacrynic acid	193	0.24114	0.017234	0.109816	0.0202035	0.1xCmax	7	Ambiguous
Clozapine	193	0.716995	0.0001	0.716995	0.0122921	10xCmax	8	Most
Clozapine	193	0.279067	0.005926	0.159911	0.024928	Cmax	8	Most
Clozapine	193	0.17772	0.249836	0.0295505	0.0127669	0.1xCmax	8	Most
Olanzapine	193	0.324249	0.000792	0.260671	0.0342695	10xCmax	8	Less
Olanzapine	193	0.320104	0.000766	0.258153	0.0390303	Cmax	8	Less
Olanzapine	193	0.308497	0.001882	0.216206	0.0321563	0.1xCmax	8	Less
Ticlopidine	193	0.683627	0.0001	0.683627	0.0141379	10xCmax	9	Most
Ticlopidine	193	0.324041	0.00126	0.241795	0.0310011	Cmax	9	Most
Ticlopidine	193	0.279482	0.005706	0.160564	0.0225794	0.1xCmax	9	Most
Clopidogrel	193	0.510259	0.0001	0.510259	0.0195624	10xCmax	9	Less
Clopidogrel	193	0.307772	0.002252	0.209719	0.0299889	Cmax	9	Less
Clopidogrel	193	0.188705	0.202894	0.0355305	0.0127088	0.1xCmax	9	Less
Minocycline	192	0.449375	0.0001	0.449375	0.0203777	10xCmax	NA	Most
Minocycline	192	0.173646	0.320228	0.0239933	0.0107339	0.1xCmax	NA	Most
Minocycline	192	0.228125	0.030558	0.0925453	0.0214372	Cmax	NA	Most
Trovafloxacin	192	0.718021	0.0001	0.718021	0.0139203	10xCmax	NA	Most
Trovafloxacin	192	0.21125	0.082482	0.0620061	0.018172	0.1xCmax	NA	Most
Trovafloxacin	192	0.370208	0.0001	0.370208	0.0228082	Cmax	NA	Most

## Sheet: figure_2
compound	NGenes	PropAct	FDR.Mixed	dili_score	sd_dili_score	dose	cell_type	DILI
Tolcapone	99	0.551111	0.0001	0.551111	0.0238126	10x_Cmax	HepG2	DILI
Tolcapone	99	0.170101	0.448522	0.0174272	0.0114398	Cmax	HepG2	DILI
Clozapine	99	0.44202	0.0001	0.44202	0.0238475	10x_Cmax	HepG2	DILI
Clozapine	99	0.159192	0.371986	0.0191805	0.00955943	Cmax	HepG2	DILI
Troglitazone	99	0.646263	0.0001	0.646263	0.0187579	10x_Cmax	HepG2	DILI
Troglitazone	99	0.162828	0.166502	0.0353099	0.0137373	Cmax	HepG2	DILI
Bosentan	99	0.254545	0.000276	0.236835	0.0426086	10x_Cmax	HepG2	DILI
Bosentan	99	0.193333	0.192748	0.0417938	0.0237584	Cmax	HepG2	DILI
Pioglitazone	99	0.111717	0.508962	0.00953484	0.00707049	10x_Cmax	HepG2	DILI
Pioglitazone	99	0.141616	0.365408	0.018827	0.0121572	Cmax	HepG2	DILI
Olanzapine	99	0.156364	0.514754	0.0125666	0.00673539	10x_Cmax	HepG2	DILI
Olanzapine	99	0.158182	0.475912	0.0147162	0.00915725	Cmax	HepG2	DILI
Ambrisentan	99	0.171919	0.411646	0.0189888	0.0103264	10x_Cmax	HepG2	None
Ambrisentan	99	0.126061	0.751608	0.00471089	0.00448016	Cmax	HepG2	None
Cyclofenil	99	0.114545	0.861612	0.00222679	0.00260997	10x_Cmax	HepG2	DILI
Cyclofenil	99	0.198182	0.110242	0.0558716	0.0244006	Cmax	HepG2	DILI
Clomiphene	99	0.135556	0.646528	0.00747936	0.00552908	10x_Cmax	HepG2	DILI
Clomiphene	99	0.159798	0.41018	0.0184659	0.0121909	Cmax	HepG2	DILI
Minocycline	99	0.260404	0.000178	0.251082	0.0342714	10x_Cmax	HepG2	DILI
Minocycline	99	0.100404	0.927706	0.00101606	0.00140936	Cmax	HepG2	DILI
Ethacrynic acid	99	0.675152	0.0001	0.675152	0.024263	10x_Cmax	HepG2	DILI
Ethacrynic acid	99	0.3	0.000102	0.299544	0.0293657	Cmax	HepG2	DILI
Clopidogrel	99	0.747273	0.0001	0.747273	0.0143562	10x_Cmax	HepG2	DILI
Clopidogrel	99	0.193535	0.221088	0.0361054	0.0174642	Cmax	HepG2	DILI
Rosiglitazone	99	0.17697	0.02106	0.0859422	0.0341318	10x_Cmax	HepG2	DILI
Rosiglitazone	99	0.168485	0.175656	0.0369481	0.0193098	Cmax	HepG2	DILI
Ticlopidine	99	0.459798	0.0001	0.459798	0.0245938	10x_Cmax	HepG2	DILI
Ticlopidine	99	0.141414	0.72524	0.00557324	0.0039961	Cmax	HepG2	DILI
Ticrynafen	99	0.299394	0.000104	0.298527	0.0238886	10x_Cmax	HepG2	DILI
Ticrynafen	99	0.155556	0.456976	0.0164663	0.0127439	Cmax	HepG2	DILI
Trovafloxacin	99	0.594141	0.0001	0.594141	0.0224191	10x_Cmax	HepG2	DILI
Trovafloxacin	99	0.289697	0.000262	0.269242	0.0385451	Cmax	HepG2	DILI
Entacapone	99	0.351313	0.0001	0.351313	0.0243427	10x_Cmax	HepG2	None
Entacapone	99	0.196162	0.183458	0.0435632	0.0239898	Cmax	HepG2	None
Sitaxentan	99	0.623232	0.0001	0.623232	0.0270154	10x_Cmax	HepG2	DILI
Sitaxentan	99	0.176364	0.124296	0.0459698	0.0200945	Cmax	HepG2	DILI
Ibufenac	99	0.208283	0.001702	0.159204	0.038579	10x_Cmax	HepG2	DILI
Ibufenac	99	0.126465	0.72812	0.00476065	0.00306557	Cmax	HepG2	DILI
Alpidem	99	0.175152	0.144488	0.0414649	0.0170869	10x_Cmax	HepG2	DILI
Alpidem	99	0.167071	0.456512	0.017799	0.0131739	Cmax	HepG2	DILI
Tamoxifen	99	0.144646	0.624996	0.00816425	0.00466782	10x_Cmax	HepG2	DILI
Tamoxifen	99	0.169293	0.338664	0.0235112	0.0135581	Cmax	HepG2	DILI
Indoramin hydrochloride	99	0.27798	0.000116	0.275763	0.0273856	10x_Cmax	HepG2	None
Indoramin hydrochloride	99	0.124444	0.709856	0.00535836	0.00426449	Cmax	HepG2	None
Phenoxybenzamine	99	0.183434	0.195944	0.0379335	0.0183556	10x_Cmax	HepG2	None
Phenoxybenzamine	99	0.17798	0.28669	0.0262143	0.0101374	Cmax	HepG2	None
Ketoconazole	99	0.419798	0.0001	0.419798	0.0297944	Cmax	HepG2	DILI
Albuterol	99	0.186869	0.155844	0.0455004	0.0221473	10x_Cmax	HepG2	None
Albuterol	99	0.154343	0.53021	0.0119496	0.00755027	Cmax	HepG2	None
Carbamazepine	99	0.299798	0.000378	0.273244	0.044824	10x_Cmax	HepG2	DILI
Carbamazepine	99	0.18	0.232452	0.0328927	0.0166973	Cmax	HepG2	DILI
Stavudine	99	0.198788	0.120444	0.0513373	0.0183819	10x_Cmax	HepG2	DILI
Stavudine	99	0.15596	0.528972	0.0128322	0.009392	Cmax	HepG2	DILI
Benzbromarone	99	0.467475	0.0001	0.467475	0.0225441	Cmax	HepG2	DILI
Fluoxetine	99	0.188081	0.193918	0.0385463	0.0182759	10x_Cmax	HepG2	DILI
Fluoxetine	99	0.156364	0.357024	0.0198339	0.0102821	Cmax	HepG2	DILI
Diclofenac	99	0.303636	0.0001	0.303636	0.0271046	10x_Cmax	HepG2	DILI
Diclofenac	99	0.177778	0.342632	0.0238204	0.0120786	Cmax	HepG2	DILI
Orphenadrine	99	0.15697	0.585258	0.0107795	0.00808032	10x_Cmax	HepG2	None
Orphenadrine	99	0.11899	0.897732	0.00158526	0.00145117	Cmax	HepG2	None
Simvastatin	99	0.15596	0.31527	0.0224869	0.012738	10x_Cmax	HepG2	DILI
Simvastatin	99	0.155354	0.539698	0.0121049	0.00802349	Cmax	HepG2	DILI
Perhexiline	99	0.174343	0.096068	0.0509151	0.019253	Cmax	HepG2	DILI
Oxybutynin	99	0.141616	0.756988	0.00479487	0.00332885	10x_Cmax	HepG2	None
Oxybutynin	99	0.137778	0.530486	0.0108175	0.0063299	Cmax	HepG2	None
Benztropine	99	0.18	0.201532	0.0374833	0.0211696	10x_Cmax	HepG2	None
Benztropine	99	0.180606	0.16955	0.0398878	0.0184855	Cmax	HepG2	None
Ximelagatran	99	0.186869	0.280466	0.0307407	0.0173617	10x_Cmax	HepG2	DILI
Ximelagatran	99	0.162424	0.478906	0.0155817	0.0110432	Cmax	HepG2	DILI
Metergoline	99	0.157576	0.447516	0.0163335	0.0113482	10x_Cmax	HepG2	None
Metergoline	99	0.164646	0.469688	0.0165394	0.0116222	Cmax	HepG2	None
Tacrine	99	0.135758	0.639846	0.00769073	0.00585635	10x_Cmax	HepG2	DILI
Tacrine	99	0.158788	0.555486	0.0117129	0.00727936	Cmax	HepG2	DILI
Buspirone	99	0.133131	0.759434	0.0044855	0.00316217	10x_Cmax	HepG2	None
Buspirone	99	0.136364	0.71751	0.00562052	0.00398885	Cmax	HepG2	None
Liothyronine	99	0.174343	0.313772	0.0244089	0.0110839	10x_Cmax	HepG2	None
Liothyronine	99	0.170303	0.311772	0.0255672	0.0149648	Cmax	HepG2	None
Ketoconazole	99	0.754343	0.0001	0.754343	0.0221151	10x_Cmax	HepG2	DILI
Tolcapone	99	0.143232	0.655484	0.00734232	0.00485658	0.1x_Cmax	HepG2	DILI
Clozapine	99	0.128485	0.736934	0.00496009	0.00422784	0.1x_Cmax	HepG2	DILI
Troglitazone	99	0.163838	0.317378	0.0248996	0.0143515	0.1x_Cmax	HepG2	DILI
Bosentan	99	0.136566	0.741676	0.0053075	0.00472959	0.1x_Cmax	HepG2	DILI
Pioglitazone	99	0.128081	0.534886	0.00998304	0.00652672	0.1x_Cmax	HepG2	DILI
Olanzapine	99	0.113939	0.873848	0.00194854	0.00203275	0.1x_Cmax	HepG2	DILI
Ambrisentan	99	0.133939	0.78767	0.00400645	0.00356417	0.1x_Cmax	HepG2	None
Cyclofenil	99	0.123434	0.739766	0.00460821	0.00417078	0.1x_Cmax	HepG2	DILI
Clomiphene	99	0.148081	0.555486	0.0111226	0.00838872	0.1x_Cmax	HepG2	DILI
Minocycline	99	0.156768	0.516546	0.0126872	0.00740301	0.1x_Cmax	HepG2	DILI
Ethacrynic acid	99	0.142424	0.57305	0.00947107	0.00514244	0.1x_Cmax	HepG2	DILI
Clopidogrel	99	0.102222	0.938228	0.000831127	0.00101995	0.1x_Cmax	HepG2	DILI
Rosiglitazone	99	0.154747	0.251446	0.0268816	0.0139937	0.1x_Cmax	HepG2	DILI
Ticlopidine	99	0.12303	0.835358	0.00279555	0.00252323	0.1x_Cmax	HepG2	DILI
Ticrynafen	99	0.136162	0.727984	0.00537901	0.00417197	0.1x_Cmax	HepG2	DILI
Trovafloxacin	99	0.135354	0.672214	0.00686159	0.00579254	0.1x_Cmax	HepG2	DILI
Sitaxentan	99	0.141212	0.496284	0.0131591	0.0100522	0.1x_Cmax	HepG2	DILI
Ibufenac	99	0.0959596	0.95888	0.00051687	0.000618869	0.1x_Cmax	HepG2	DILI
Alpidem	99	0.108889	0.873646	0.00178582	0.00166125	0.1x_Cmax	HepG2	DILI
Entacapone	99	0.164444	0.356806	0.0213091	0.0120259	0.1x_Cmax	HepG2	None
Tamoxifen	99	0.125657	0.868096	0.00211419	0.00164306	0.1x_Cmax	HepG2	DILI
Indoramin hydrochloride	99	0.127879	0.737212	0.00465958	0.00324118	0.1x_Cmax	HepG2	None
Phenoxybenzamine	99	0.150707	0.438446	0.0162737	0.0116734	0.1x_Cmax	HepG2	None
Ketoconazole	99	0.22	0.047096	0.0890272	0.0402875	0.1x_Cmax	HepG2	DILI
Albuterol	99	0.165051	0.489576	0.0151045	0.00970393	0.1x_Cmax	HepG2	None
Carbamazepine	99	0.171111	0.394146	0.0198067	0.0109454	0.1x_Cmax	HepG2	DILI
Stavudine	99	0.176162	0.272554	0.0298523	0.0164052	0.1x_Cmax	HepG2	DILI
Benzbromarone	99	0.148485	0.584056	0.00978532	0.00625782	0.1x_Cmax	HepG2	DILI
Fluoxetine	99	0.149697	0.55711	0.0101316	0.00461437	0.1x_Cmax	HepG2	DILI
Diclofenac	99	0.140808	0.642878	0.00820401	0.00703798	0.1x_Cmax	HepG2	DILI
Orphenadrine	99	0.115152	0.809076	0.00335261	0.00371624	0.1x_Cmax	HepG2	None
Simvastatin	99	0.1	0.903544	0.00123126	0.0012305	0.1x_Cmax	HepG2	DILI
Perhexiline	99	0.144848	0.641098	0.00805885	0.00576932	0.1x_Cmax	HepG2	DILI
Oxybutynin	99	0.135152	0.731184	0.00522344	0.00426364	0.1x_Cmax	HepG2	None
Benztropine	99	0.140404	0.52675	0.0112619	0.0071616	0.1x_Cmax	HepG2	None
Ximelagatran	99	0.147475	0.55666	0.010449	0.00592178	0.1x_Cmax	HepG2	DILI
Metergoline	99	0.159394	0.380498	0.019232	0.0106449	0.1x_Cmax	HepG2	None
Tacrine	99	0.163838	0.409842	0.0182457	0.00936495	0.1x_Cmax	HepG2	DILI
Buspirone	99	0.16202	0.448324	0.0161742	0.00891094	0.1x_Cmax	HepG2	None
Liothyronine	99	0.188081	0.234604	0.0360121	0.0206265	0.1x_Cmax	HepG2	None
Tolcapone	111	0.352613	0.0001	0.352613	0.0259968	10x_Cmax	PHH spheroids	DILI
Tolcapone	111	0.22	0.057124	0.072775	0.0186877	Cmax	PHH spheroids	DILI
Troglitazone	111	0.634414	0.0001	0.634414	0.0199456	10x_Cmax	PHH spheroids	DILI
Troglitazone	111	0.257838	0.001066	0.200255	0.0340388	Cmax	PHH spheroids	DILI
Bosentan	111	0.391351	0.0001	0.391351	0.0242257	10x_Cmax	PHH spheroids	DILI
Bosentan	111	0.239459	0.015608	0.116834	0.0283054	Cmax	PHH spheroids	DILI
Pioglitazone	111	0.366486	0.0001	0.366486	0.0279869	10x_Cmax	PHH spheroids	DILI
Pioglitazone	111	0.358018	0.0001	0.358018	0.0312511	Cmax	PHH spheroids	DILI
Olanzapine	111	0.178378	0.208222	0.0330841	0.0127352	10x_Cmax	PHH spheroids	DILI
Olanzapine	111	0.134955	0.809464	0.00338147	0.00245502	Cmax	PHH spheroids	DILI
Ambrisentan	111	0.168829	0.281794	0.0259481	0.0115376	10x_Cmax	PHH spheroids	None
Ambrisentan	111	0.244324	0.022324	0.106486	0.0249122	Cmax	PHH spheroids	None
Cyclofenil	111	0.220541	0.035654	0.0858523	0.023816	10x_Cmax	PHH spheroids	DILI
Cyclofenil	111	0.11009	0.902622	0.00137562	0.00124466	Cmax	PHH spheroids	DILI
Clomiphene	111	0.229369	0.015666	0.10987	0.0273246	10x_Cmax	PHH spheroids	DILI
Clomiphene	111	0.203063	0.150586	0.0467283	0.0187303	Cmax	PHH spheroids	DILI
Minocycline	111	0.433694	0.0001	0.433694	0.0224404	10x_Cmax	PHH spheroids	DILI
Minocycline	111	0.231351	0.026604	0.0986279	0.0273109	Cmax	PHH spheroids	DILI
Ethacrynic acid	111	0.429009	0.0001	0.429009	0.0183721	10x_Cmax	PHH spheroids	DILI
Ethacrynic acid	111	0.237297	0.017762	0.111634	0.0265782	Cmax	PHH spheroids	DILI
Clopidogrel	111	0.394955	0.0001	0.394955	0.0205405	10x_Cmax	PHH spheroids	DILI
Clopidogrel	111	0.201982	0.067998	0.0632939	0.0183435	Cmax	PHH spheroids	DILI
Rosiglitazone	111	0.223243	0.000412	0.198051	0.0348881	10x_Cmax	PHH spheroids	DILI
Rosiglitazone	111	0.274414	0.00301	0.180404	0.0295901	Cmax	PHH spheroids	DILI
Ticlopidine	111	0.606486	0.0001	0.606486	0.0208669	10x_Cmax	PHH spheroids	DILI
Ticlopidine	111	0.342342	0.000106	0.340864	0.0206275	Cmax	PHH spheroids	DILI
Ticrynafen	111	0.533694	0.0001	0.533694	0.024993	10x_Cmax	PHH spheroids	DILI
Ticrynafen	111	0.225766	0.00068	0.184331	0.0276733	Cmax	PHH spheroids	DILI
Trovafloxacin	111	0.482342	0.0001	0.482342	0.0202031	10x_Cmax	PHH spheroids	DILI
Trovafloxacin	111	0.2	0.14179	0.0454093	0.0138493	Cmax	PHH spheroids	DILI
Entacapone	111	0.286667	0.00086	0.22996	0.042373	10x_Cmax	PHH spheroids	None
Entacapone	111	0.132072	0.660232	0.00694086	0.00509922	Cmax	PHH spheroids	None
Sitaxentan	111	0.592072	0.0001	0.592072	0.0204338	10x_Cmax	PHH spheroids	DILI
Sitaxentan	111	0.314414	0.000112	0.311716	0.023217	Cmax	PHH spheroids	DILI
Ibufenac	111	0.386667	0.0001	0.386667	0.023439	10x_Cmax	PHH spheroids	DILI
Ibufenac	111	0.304144	0.000106	0.302842	0.0233593	Cmax	PHH spheroids	DILI
Alpidem	111	0.295135	0.001264	0.226767	0.038354	10x_Cmax	PHH spheroids	DILI
Clozapine	111	0.47045	0.0001	0.47045	0.0210132	10x_Cmax	PHH spheroids	DILI
Clozapine	111	0.21009	0.081122	0.0619264	0.018957	Cmax	PHH spheroids	DILI
Alpidem	111	0.135676	0.711494	0.00547655	0.00357106	Cmax	PHH spheroids	DILI
Tamoxifen	111	0.173514	0.324502	0.02408	0.0125577	10x_Cmax	PHH spheroids	DILI
Tamoxifen	111	0.226847	0.02759	0.0941813	0.0218922	Cmax	PHH spheroids	DILI
Indoramin hydrochloride	111	0.241802	0.031114	0.0959469	0.0201859	10x_Cmax	PHH spheroids	None
Indoramin hydrochloride	111	0.170991	0.227572	0.030718	0.0134619	Cmax	PHH spheroids	None
Phenoxybenzamine	111	0.178919	0.32562	0.0234369	0.00867866	10x_Cmax	PHH spheroids	None
Phenoxybenzamine	111	0.142523	0.518846	0.0110654	0.00560122	Cmax	PHH spheroids	None
Ketoconazole	111	0.371532	0.0001	0.371532	0.0212694	Cmax	PHH spheroids	DILI
Albuterol	111	0.463243	0.0001	0.463243	0.0228123	10x_Cmax	PHH spheroids	None
Albuterol	111	0.36973	0.0001	0.36973	0.0225838	Cmax	PHH spheroids	None
Carbamazepine	111	0.333874	0.0001	0.333874	0.0211797	10x_Cmax	PHH spheroids	DILI
Carbamazepine	111	0.210631	0.088156	0.0596553	0.0172932	Cmax	PHH spheroids	DILI
Stavudine	111	0.157838	0.429078	0.0162664	0.00849327	10x_Cmax	PHH spheroids	DILI
Stavudine	111	0.148468	0.645512	0.00793575	0.0053829	Cmax	PHH spheroids	DILI
Benzbromarone	111	0.601622	0.0001	0.601622	0.0176737	Cmax	PHH spheroids	DILI
Fluoxetine	111	0.158018	0.560528	0.0109732	0.00705331	10x_Cmax	PHH spheroids	DILI
Fluoxetine	111	0.184144	0.231414	0.0314114	0.0102819	Cmax	PHH spheroids	DILI
Diclofenac	111	0.46991	0.0001	0.46991	0.0209398	10x_Cmax	PHH spheroids	DILI
Diclofenac	111	0.169369	0.41161	0.0184745	0.00967822	Cmax	PHH spheroids	DILI
Orphenadrine	111	0.210991	0.076054	0.0633727	0.0174106	Cmax	PHH spheroids	None
Simvastatin	111	0.275676	0.0005	0.233875	0.0318088	10x_Cmax	PHH spheroids	DILI
Simvastatin	111	0.212793	0.056434	0.0709062	0.0174853	Cmax	PHH spheroids	DILI
Perhexiline	111	0.294775	0.000112	0.292185	0.0244463	Cmax	PHH spheroids	DILI
Oxybutynin	111	0.182883	0.395402	0.0204736	0.00982777	10x_Cmax	PHH spheroids	None
Oxybutynin	111	0.2	0.100106	0.05484	0.0178562	Cmax	PHH spheroids	None
Benztropine	111	0.302883	0.000118	0.299757	0.0289841	10x_Cmax	PHH spheroids	None
Benztropine	111	0.158378	0.514612	0.012253	0.00527892	Cmax	PHH spheroids	None
Ximelagatran	111	0.233874	0.021854	0.103948	0.0282496	10x_Cmax	PHH spheroids	DILI
Ximelagatran	111	0.147027	0.522086	0.0115091	0.00626902	Cmax	PHH spheroids	DILI
Metergoline	111	0.212613	0.094004	0.0637279	0.026266	10x_Cmax	PHH spheroids	None
Metergoline	111	0.18991	0.264394	0.0302286	0.0121194	Cmax	PHH spheroids	None
Tacrine	111	0.127207	0.796204	0.003504	0.00265047	10x_Cmax	PHH spheroids	DILI
Tacrine	111	0.125045	0.818888	0.00306192	0.00292079	Cmax	PHH spheroids	DILI
Buspirone	111	0.180901	0.311308	0.0256516	0.0139484	10x_Cmax	PHH spheroids	None
Buspirone	111	0.146486	0.441096	0.0144597	0.00746186	Cmax	PHH spheroids	None
Liothyronine	111	0.357117	0.000102	0.356643	0.0234065	10x_Cmax	PHH spheroids	None
Liothyronine	111	0.326847	0.0001	0.326847	0.020271	Cmax	PHH spheroids	None
Ketoconazole	111	0.577838	0.0001	0.577838	0.0153375	10x_Cmax	PHH spheroids	DILI
Orphenadrine	111	0.204144	0.04818	0.0713774	0.0182913	10x_Cmax	PHH spheroids	None
Tolcapone	111	0.199279	0.139178	0.0462075	0.0157317	0.1x_Cmax	PHH spheroids	DILI
Clozapine	111	0.232072	0.06658	0.0738145	0.0205334	0.1x_Cmax	PHH spheroids	DILI
Troglitazone	111	0.198378	0.059194	0.0654825	0.0207291	0.1x_Cmax	PHH spheroids	DILI
Bosentan	111	0.229009	0.044576	0.0856298	0.0282367	0.1x_Cmax	PHH spheroids	DILI
Pioglitazone	111	0.177658	0.184354	0.0365288	0.0157417	0.1x_Cmax	PHH spheroids	DILI
Olanzapine	111	0.15027	0.571398	0.0105898	0.00734655	0.1x_Cmax	PHH spheroids	DILI
Ambrisentan	111	0.20036	0.13385	0.0473239	0.0146726	0.1x_Cmax	PHH spheroids	None
Cyclofenil	111	0.19982	0.074176	0.0618588	0.0201015	0.1x_Cmax	PHH spheroids	DILI
Clomiphene	111	0.237838	0.040276	0.0871695	0.0185052	0.1x_Cmax	PHH spheroids	DILI
Minocycline	111	0.241261	0.008502	0.131707	0.0273512	0.1x_Cmax	PHH spheroids	DILI
Ethacrynic acid	111	0.158559	0.410418	0.0176824	0.0101605	0.1x_Cmax	PHH spheroids	DILI
Clopidogrel	111	0.308649	0.00077	0.252251	0.0441773	0.1x_Cmax	PHH spheroids	DILI
Rosiglitazone	111	0.259099	0.002474	0.17826	0.0365592	0.1x_Cmax	PHH spheroids	DILI
Ticlopidine	111	0.184865	0.250076	0.0310452	0.0136647	0.1x_Cmax	PHH spheroids	DILI
Ticrynafen	111	0.253874	0.008742	0.140677	0.0335516	0.1x_Cmax	PHH spheroids	DILI
Trovafloxacin	111	0.218378	0.089228	0.0623382	0.0195914	0.1x_Cmax	PHH spheroids	DILI
Entacapone	111	0.18	0.181138	0.0359561	0.0122686	0.1x_Cmax	PHH spheroids	None
Sitaxentan	111	0.241622	0.015488	0.117311	0.0309784	0.1x_Cmax	PHH spheroids	DILI
Alpidem	111	0.197838	0.101712	0.0531345	0.0172529	0.1x_Cmax	PHH spheroids	DILI
Ibufenac	111	0.304144	0.000448	0.267853	0.0390443	0.1x_Cmax	PHH spheroids	DILI
Tamoxifen	111	0.125946	0.746886	0.00464718	0.00396214	0.1x_Cmax	PHH spheroids	DILI
Indoramin hydrochloride	111	0.205766	0.073016	0.0630839	0.0183406	0.1x_Cmax	PHH spheroids	None
Phenoxybenzamine	111	0.154955	0.48079	0.0133014	0.00634276	0.1x_Cmax	PHH spheroids	None
Ketoconazole	111	0.15009	0.579414	0.00962776	0.00495699	0.1x_Cmax	PHH spheroids	DILI
Albuterol	111	0.165586	0.293678	0.023597	0.00852997	0.1x_Cmax	PHH spheroids	None
Carbamazepine	111	0.178559	0.356776	0.0215748	0.00906893	0.1x_Cmax	PHH spheroids	DILI
Stavudine	111	0.169009	0.447814	0.0158956	0.00678754	0.1x_Cmax	PHH spheroids	DILI
Benzbromarone	111	0.219099	0.096862	0.061646	0.0229899	0.1x_Cmax	PHH spheroids	DILI
Fluoxetine	111	0.217658	0.07152	0.0674497	0.0187707	0.1x_Cmax	PHH spheroids	DILI
Diclofenac	111	0.13045	0.714506	0.00521285	0.00342765	0.1x_Cmax	PHH spheroids	DILI
Orphenadrine	111	0.227928	0.055154	0.0771472	0.0217688	0.1x_Cmax	PHH spheroids	None
Simvastatin	111	0.221441	0.060558	0.0730261	0.019991	0.1x_Cmax	PHH spheroids	DILI
Perhexiline	111	0.150631	0.489738	0.0131109	0.00724746	0.1x_Cmax	PHH spheroids	DILI
Oxybutynin	111	0.104865	0.951764	0.000600742	0.000582284	0.1x_Cmax	PHH spheroids	None
Benztropine	111	0.178198	0.22012	0.0332136	0.0155393	0.1x_Cmax	PHH spheroids	None
Metergoline	111	0.181081	0.351516	0.0227769	0.010174	0.1x_Cmax	PHH spheroids	None
Tacrine	111	0.195676	0.130162	0.047157	0.0150919	0.1x_Cmax	PHH spheroids	DILI
Buspirone	111	0.203964	0.062488	0.0650676	0.0171986	0.1x_Cmax	PHH spheroids	None
Liothyronine	111	0.223423	0.011594	0.114328	0.0266392	0.1x_Cmax	PHH spheroids	None
Ximelagatran	111	0.219279	0.06449	0.0746847	0.0266346	0.1x_Cmax	PHH spheroids	DILI

## Sheet: figure_3
ASO	NGenes	PropAct	FDR.Mixed	dili_score	sd_dili_score	dose	histopathology_category	dataset
ASO9	142	0.43493	0.0001	0.43493	0.0335648	5uM	concern	in_vitro
ASO9	142	0.184648	0.256982	0.0298405	0.0125568	0.06uM	concern	in_vitro
ASO9	142	0.208028	0.107412	0.0535668	0.015326	0.5uM	concern	in_vitro
ASO2	142	0.444366	0.0001	0.444366	0.0263209	5uM	safe	in_vitro
ASO2	142	0.273099	0.010532	0.139486	0.0246873	0.06uM	safe	in_vitro
ASO2	142	0.340986	0.00097	0.267901	0.0432826	0.5uM	safe	in_vitro
ASO3	142	0.550141	0.0001	0.550141	0.0254764	5uM	toxic	in_vitro
ASO3	142	0.294225	0.006044	0.170286	0.0318188	0.06uM	toxic	in_vitro
ASO3	142	0.256479	0.020408	0.113081	0.0215105	0.5uM	toxic	in_vitro
ASO10	142	0.502817	0.0001	0.502817	0.0256884	5uM	toxic	in_vitro
ASO10	142	0.253944	0.032304	0.10592	0.0346728	0.06uM	toxic	in_vitro
ASO10	142	0.320141	0.00207	0.228577	0.0446576	0.5uM	toxic	in_vitro
ASO5	142	0.460282	0.000102	0.459614	0.0283825	5uM	concern	in_vitro
ASO5	142	0.196479	0.182408	0.0383649	0.011022	0.06uM	concern	in_vitro
ASO5	142	0.229859	0.070492	0.0715683	0.0220364	0.5uM	concern	in_vitro
ASO4	142	0.396056	0.000126	0.389851	0.0328617	5uM	safe	in_vitro
ASO4	142	0.131268	0.620332	0.00775141	0.00500707	0.06uM	safe	in_vitro
ASO4	142	0.252394	0.027934	0.102735	0.0220412	0.5uM	safe	in_vitro
ASO8	142	0.411408	0.0001	0.411408	0.0209144	5uM	concern	in_vitro
ASO8	142	0.319014	0.001184	0.244134	0.0438054	0.06uM	concern	in_vitro
ASO8	142	0.282958	0.00897	0.150184	0.0270849	0.5uM	concern	in_vitro
ASO1	142	0.368732	0.000118	0.364515	0.0285428	5uM	safe	in_vitro
ASO1	142	0.150563	0.497494	0.0131907	0.00771368	0.06uM	safe	in_vitro
ASO1	142	0.329437	0.003086	0.213347	0.0326536	0.5uM	safe	in_vitro
ASO6	142	0.461127	0.0001	0.461127	0.0213526	5uM	toxic	in_vitro
ASO6	142	0.266901	0.012158	0.134667	0.0300122	0.06uM	toxic	in_vitro
ASO6	142	0.375634	0.000144	0.365221	0.035646	0.5uM	toxic	in_vitro
ASO7	142	0.635211	0.0001	0.635211	0.0162218	5uM	toxic	in_vitro
ASO7	142	0.232676	0.064388	0.0743967	0.0242633	0.06uM	toxic	in_vitro
ASO7	142	0.40831	0.000102	0.407727	0.0225953	0.5uM	toxic	in_vitro
ASO9	189	0.606032	0.0001	0.606032	0.019158	150 mg/kg	concern	in_vivo
ASO2	189	0.377249	0.000108	0.37517	0.0256984	150 mg/kg	safe	in_vivo
ASO3	189	0.826667	0.0001	0.826667	0.0117856	150 mg/kg	toxic	in_vivo
ASO10	189	0.737989	0.0001	0.737989	0.0136992	25 mg/kg	toxic	in_vivo
ASO5	189	0.632804	0.0001	0.632804	0.0164562	150 mg/kg	concern	in_vivo
ASO4	189	0.44328	0.000106	0.441266	0.0207291	150 mg/kg	safe	in_vivo
ASO8	189	0.641058	0.0001	0.641058	0.0149408	150 mg/kg	concern	in_vivo
ASO1	189	0.419048	0.000102	0.418466	0.022342	150 mg/kg	safe	in_vivo
ASO6	189	0.771534	0.0001	0.771534	0.019817	150 mg/kg	toxic	in_vivo
ASO7	189	0.89873	0.0001	0.89873	0.00997102	150 mg/kg	toxic	in_vivo

## Sheet: figure_4a
compound	NGenes	PropAct	FDR.Mixed	dili_score	sd_dili_score	dose (nM)
AZD1979	187	0.563209	0.0001	0.563209	0.0181568	13000
AZD1979	187	0.205775	0.220598	0.0372535	0.0140911	1300
AZD1979	187	0.231872	0.095286	0.065893	0.0238232	130
AZD1979	187	0.215401	0.0964	0.0611898	0.0220418	50
AZD1979	187	0.340214	0.00537	0.203236	0.0360509	13

## Sheet: figure_4b
concentration_u_m	ATP (%)	OCR (%)	OCR std	ATP std	OCR simulation (%)	ATP simulation (%)
1.5625	97.693	98.0699	9.72642	6.41814	98.2023	98.2376
3.125	93.1351	101.339	8.26189	3.76747	77.3533	77.3811
6.25	76.4535	92.8206	4.42943	6.29204	56.4012	56.4215
12.5	13.3233	68.581	6.75729	10.1278	40.7404	40.755
25	1.42672	22.4704	11.5849	1.51959	29.2408	29.2513
50	0.339729	9.6675		0.118122	20.9051	20.9127

## Sheet: figure_4c
Simulation					Clinical
Time (h)	plasma (µM)	liver (µM)			Time (h)	Plasma_geometric_mean (nM)	SD_geometric_mean (nM)
0.5	0.0838128	3.4469			0	0	0
1	0.456472	12.8227			0.25	11.2	2.94
1.5	0.803952	18.6533			0.5	104	6.68
2	0.980087	19.8594			1	360	5.93
2.5	1.01929	18.4434			1.5	605	2.77
3	0.982273	16.0517			2	952	1.49
3.5	0.912804	13.5992			2.5	1020	1.41
4	0.834269	11.4007			3	977	1.36
4.5	0.75558	9.53314			3.5	894	1.35
5	0.683336	8.03872			4	818	1.42
5.5	0.620378	6.89163			5	641	1.53
6	0.566091	6.00744			6	549	1.49
6.5	0.519622	5.32892			8	413	1.52
7	0.47932	4.79379			12	239	1.57
7.5	0.444028	4.36312			18	116	1.62
8	0.41274	4.00685			24	63.8	1.7
8.5	0.384717	3.70455			36	16	2.07
9	0.359297	3.44117			48	7.98	1.72
9.5	0.336056	3.20712
10	0.314676	2.99599
10.5	0.294897	2.80335
11	0.27653	2.62617
11.5	0.259451	2.46224
12	0.243511	2.30995
12.5	0.22862	2.16819
13	0.214722	2.03585
13.5	0.201688	1.9121
14	0.189491	1.79628
14.5	0.178065	1.68779
15	0.167341	1.5861
15.5	0.157277	1.49075
16	0.147841	1.40128
16.5	0.139012	1.3174
17	0.130695	1.23866
17.5	0.122895	1.16472
18	0.115571	1.09522
18.5	0.108678	1.03006
19	0.10222	0.968795
19.5	0.0961407	0.911219
20	0.0904388	0.857103
20.5	0.0850712	0.80623
21	0.0800291	0.758341
21.5	0.0752892	0.713411
22	0.0708282	0.671232
22.5	0.0666318	0.63157
23	0.0627085	0.594281
23.5	0.0589887	0.559208
24	0.0555187	0.526227
24.5	0.0522523	0.495216
25	0.0491659	0.466054
25.5	0.0462743	0.438616
26	0.0435455	0.4128
26.5	0.0409823	0.388516
27	0.0385702	0.36567
27.5	0.0362889	0.34417
28	0.0341529	0.323935
28.5	0.0321476	0.304932
29	0.0302645	0.287027
29.5	0.0284888	0.270197
30	0.0268178	0.254346
30.5	0.0252456	0.23943
31	0.0237605	0.225395
31.5	0.0223743	0.212189
32	0.0210636	0.199741
32.5	0.0198285	0.188049
33	0.018669	0.177054
33.5	0.0175705	0.166692
34	0.0165417	0.15693
34.5	0.015574	0.147759
35	0.0146527	0.139119
35.5	0.0137983	0.130997
36	0.0129962	0.12333
36.5	0.0122232	0.116132
37	0.0115199	0.109357
37.5	0.0108486	0.102973
38	0.0102063	0.0969622
38.5	0.00962511	0.0913027
39	0.00906132	0.0859892
39.5	0.0085295	0.080973
40	0.00802092	0.0762595
40.5	0.00756175	0.0718081
41	0.00712584	0.0676324
41.5	0.00669863	0.0636973
42	0.00631212	0.0599892
42.5	0.00594885	0.0564919
43	0.00560302	0.0532108
43.5	0.00526882	0.0501108
44	0.0049753	0.0472
44.5	0.00468469	0.0444568
45	0.00439988	0.0418757
45.5	0.00414996	0.0394568
46	0.00390584	0.0371568
46.5	0.00367626	0.0350189
47	0.0034583	0.0329784
47.5	0.00326359	0.0310595
48	0.00306887	0.0292757

## Sheet: figure_4d
Simulation						Clinical
Time (h)	ALT 5th percentile (U/L)	ALT median (U/L)	ALT 95th percentile (U/L)			Time (h)	subject_1 (U/L)	subject_2 (U/L)	subject_3 (U/L)	subject_4 (U/L)	subject_5 (U/L)	subject_6 (U/L)
0	30	30	30			0	24	26	49	50	62	13
0.333333	30	30	30			24	174	37	560	91	123	230
0.666667	30	30	30			37	147	NA	NA	NA	NA	NA
1	30	30	30			48	121	32	408	72	118	152
2	30.0001	30.0003	30.0019			192	38	NA	NA	NA	NA	NA
3	30.0085	30.0346	30.1396			168	NA	22	125	48	71	35
4	30.0643	30.2569	30.9383			36	NA	NA	456	73	113	180
5	30.1946	30.7668	32.7669			123	NA	NA	176	NA	NA	NA
6	30.3981	31.5316	35.5416
7	30.661	32.4984	39.119
8	30.9629	33.6364	43.2894
9	31.301	34.9212	47.9103
10	31.6639	36.3216	52.8216
11	32.0455	37.7957	57.9039
12	32.4521	39.2062	63.0586
13	32.8694	40.6665	68.1834
14	33.2927	42.1536	73.1572
15	33.7179	43.6253	78.0968
16	34.1414	44.9488	83.0321
17	34.5662	46.4375	87.8166
18	34.9853	47.8346	92.3172
19	35.3959	49.1415	96.7242
20	35.7879	50.4328	101.184
21	36.1208	51.6406	105.316
22	36.4353	52.8689	109.22
23	36.731	53.8087	112.89
24	37.0075	54.752	116.324
25	37.2696	55.6766	119.522
26	37.5153	56.7563	122.485
27	37.7601	57.4526	125.217
28	38.0336	58.0548	127.722
29	38.2362	58.7197	129.765
30	38.4656	59.3233	131.583
31	38.6863	59.8676	133.191
32	38.8915	60.3549	134.598
33	39.0815	60.8869	135.814
34	39.2566	61.7017	136.849
35	39.4171	61.9875	137.712
36	39.5426	62.2333	138.413
37	39.5868	62.416	139.088
38	39.6183	62.5641	140.058
39	39.6267	62.629	140.884
40	39.6101	62.6313	141.572
41	39.5837	62.602	142.129
42	39.5481	62.5962	142.089
43	39.5043	62.6083	141.933
44	39.4529	62.5906	141.679
45	39.3945	62.5451	141.254
46	39.3305	62.4736	140.643
47	39.3303	62.3779	139.961
48	39.3429	62.2599	139.754
49	39.3486	62.1212	139.564
50	39.3533	61.9633	139.304
51	39.3657	61.7877	138.979
52	39.2796	61.5958	138.594
53	39.1858	61.3891	137.959
54	39.089	61.1687	137.154
55	38.9896	60.9359	136.156
56	38.8983	60.7675	135.129
57	38.8362	60.5349	134.075
58	38.771	60.211	132.998
59	38.7028	59.8968	131.901
60	38.6319	59.6085	130.787
61	38.5775	59.3371	129.659
62	38.5404	59.0455	128.519
63	38.5002	58.7489	127.37
64	38.4571	58.4478	126.213
65	38.4122	58.143	125.05
66	38.4035	57.835	123.883
67	38.3766	57.5552	122.714
68	38.2853	57.3033	121.799
69	38.1935	57.0471	120.923
70	38.1014	56.7849	119.852
71	38.0089	56.4909	118.769
72	37.9163	56.0879	117.686
73	37.8236	55.805	116.605
74	37.7386	55.5265	115.525
75	37.6546	55.2456	114.449
76	37.5702	54.9628	113.376
77	37.4855	54.6783	112.308
78	37.4007	54.3927	111.246
79	37.3157	54.0518	110.189
80	37.2308	53.6883	109.139
81	37.1459	53.3292	108.096
82	37.0611	52.9747	107.061
83	36.9765	52.6249	106.034
84	36.8921	52.2796	105.014
85	36.8073	51.9389	104.004
86	36.7022	51.6217	103.003
87	36.5985	51.3279	102.01
88	36.4961	51.0369	101.028
89	36.3951	50.7486	100.055
90	36.2955	50.4795	99.0919
91	36.1973	50.2151	98.1389
92	36.1005	49.9529	97.1961
93	36.0067	49.6932	96.2636
94	35.9208	49.4358	95.3415
95	35.8359	49.1809	94.4299
96	35.7522	48.9425	93.5269
97	35.6695	48.7229	92.5758
98	35.5879	48.5053	91.6555
99	35.5074	48.2897	90.771
100	35.4279	48.0556	89.8976
101	35.3495	47.7943	89.0353
102	35.2722	47.5365	88.184
103	35.1959	47.2822	87.3438
104	35.1207	47.0313	86.5145
105	35.0464	46.784	85.6961
106	34.9732	46.5479	84.8885
107	34.9011	46.3245	84.0918
108	34.8299	46.1037	83.3058
109	34.7597	45.8856	82.5305
110	34.6905	45.6614	81.7657
111	34.6223	45.422	81.0113
112	34.555	45.1861	80.2674
113	34.4887	44.9537	79.5338
114	34.4233	44.7248	78.8103
115	34.3589	44.4993	78.097
116	34.2954	44.2813	77.3936
117	34.2327	44.0677	76.7002
118	34.171	43.8429	76.0165
119	34.1102	43.6306	75.3425
120	34.0502	43.4215	74.6781
121	33.9911	43.2156	74.0533
122	33.9343	43.0128	73.4984
123	33.8783	42.8224	72.9496
124	33.823	42.6257	72.4069
125	33.7642	42.4319	71.8702
126	33.7055	42.2411	71.3396
127	33.6476	42.0532	70.8151
128	33.5906	41.8766	70.2965
129	33.5344	41.732	69.757
130	33.4791	41.5891	69.1574
131	33.4247	41.4479	68.5667
132	33.3711	41.2812	67.9848
133	33.3183	41.116	67.4114
134	33.2663	40.9531	66.8467
135	33.215	40.7927	66.2903
136	33.1646	40.6345	65.7228
137	33.115	40.4787	65.1389
138	33.0661	40.3252	64.5643
139	33.0179	40.1739	64.0188
140	32.9705	40.0248	63.5184
141	32.9238	39.8779	63.0253
142	32.8779	39.7331	62.5394
143	32.8292	39.5904	62.0605
144	32.7802	39.4499	61.5887
145	32.7321	39.3113	61.1237
146	32.6847	39.1748	60.6655
147	32.6381	39.0404	60.2141
148	32.5923	38.9054	59.7692
149	32.5472	38.7696	59.3309
150	32.5029	38.6359	58.8989
151	32.4594	38.5132	58.4804
152	32.4165	38.3937	58.0872
153	32.3744	38.2737	57.6993
154	32.333	38.1524	57.3167
155	32.2923	38.0337	56.9394
156	32.2523	37.9304	56.5672
157	32.213	37.8209	56.2001
158	32.1743	37.7111	55.838
159	32.1363	37.6028	55.4809
160	32.099	37.4961	55.1288
161	32.0623	37.3909	54.7814
162	32.0262	37.2871	54.4388
163	31.9907	37.1849	54.1009
164	31.9558	37.0822	53.7677
165	31.9216	36.9727	53.439
166	31.8879	36.8649	53.1149
167	31.8548	36.7588	52.7952
168	31.8223	36.6543	52.4799

## Sheet: figure_5a
compound	NGenes	PropAct	FDR.Mixed	dili_score	sd_dili_score	dose	donor	sex	disease_group
Troglitazone	195	0.479897	0.0001	0.479897	0.0190502	10xCmax	101	Male	healthy
Troglitazone	195	0.284821	0.004908	0.168044	0.024184	0.1xCmax	101	Male	healthy
Troglitazone	195	0.357538	0.0001	0.357538	0.019822	Cmax	101	Male	healthy
Troglitazone	195	0.42	0.0001	0.42	0.0195825	10xCmax	801	Male	healthy
Troglitazone	195	0.266769	0.023706	0.112059	0.0215471	0.1xCmax	801	Male	healthy
Troglitazone	195	0.378256	0.000112	0.375007	0.0279456	Cmax	801	Male	healthy
Troglitazone	195	0.600308	0.0001	0.600308	0.0170685	10xCmax	AOS	Female	healthy
Troglitazone	195	0.331179	0.000406	0.28669	0.0299275	0.1xCmax	AOS	Female	healthy
Troglitazone	195	0.338051	0.000108	0.335998	0.018445	Cmax	AOS	Female	healthy
Troglitazone	195	0.622769	0.0001	0.622769	0.0153727	10xCmax	BGW	Male	healthy
Troglitazone	195	0.230769	0.051248	0.0778208	0.0178499	0.1xCmax	BGW	Male	healthy
Troglitazone	195	0.320308	0.000136	0.312768	0.0256856	Cmax	BGW	Male	healthy
Troglitazone	195	0.704718	0.0001	0.704718	0.0154747	10xCmax	BXW	Female	MASLD
Troglitazone	195	0.238667	0.027456	0.096969	0.0201626	0.1xCmax	BXW	Female	MASLD
Troglitazone	195	0.389846	0.000102	0.389275	0.0206416	Cmax	BXW	Female	MASLD
Troglitazone	195	0.430769	0.0001	0.430769	0.0197123	10xCmax	FWG	Male	MASLD
Troglitazone	195	0.369128	0.000128	0.361573	0.0211002	0.1xCmax	FWG	Male	MASLD
Troglitazone	195	0.345026	0.000398	0.29971	0.0346186	Cmax	FWG	Male	MASLD
Troglitazone	195	0.508821	0.0001	0.508821	0.0172213	10xCmax	IRZ	Female	healthy
Troglitazone	195	0.247385	0.045052	0.0858791	0.0168398	0.1xCmax	IRZ	Female	healthy
Troglitazone	195	0.351179	0.000114	0.347637	0.0220854	Cmax	IRZ	Female	healthy
Troglitazone	195	0.69559	0.0001	0.69559	0.0130131	10xCmax	JEL	Female	MASLD
Troglitazone	195	0.359282	0.000182	0.341297	0.0331393	0.1xCmax	JEL	Female	MASLD
Troglitazone	195	0.500821	0.0001	0.500821	0.0211215	Cmax	JEL	Female	MASLD
Troglitazone	195	0.628205	0.0001	0.628205	0.0157892	10xCmax	RVQ	Male	MASLD
Troglitazone	195	0.182359	0.210362	0.0328209	0.0103436	0.1xCmax	RVQ	Male	MASLD
Troglitazone	195	0.300615	0.000114	0.2977	0.0241413	Cmax	RVQ	Male	MASLD
Troglitazone	195	0.582667	0.0001	0.582667	0.0146846	10xCmax	TNX	Female	healthy
Troglitazone	195	0.366154	0.000172	0.349052	0.0299472	0.1xCmax	TNX	Female	healthy
Troglitazone	195	0.452	0.0001	0.452	0.0182125	Cmax	TNX	Female	healthy
Troglitazone	195	0.625231	0.0001	0.625231	0.0167007	10xCmax	VKB	Male	MASLD
Troglitazone	195	0.291897	0.004156	0.177902	0.024682	0.1xCmax	VKB	Male	MASLD
Troglitazone	195	0.366256	0.000108	0.364134	0.0246292	Cmax	VKB	Male	MASLD
Troglitazone	195	0.76441	0.0001	0.76441	0.0180169	10xCmax	YNM	Female	MASLD
Troglitazone	195	0.331282	0.000272	0.302113	0.0364049	0.1xCmax	YNM	Female	MASLD
Troglitazone	195	0.373641	0.0001	0.373641	0.0218313	Cmax	YNM	Female	MASLD

## Sheet: figure_5b
treatment	pathway	pval	padj	log2err	ES	NES	size
Healthy_H	HALLMARK_XENOBIOTIC_METABOLISM	4.8648e-08	2.4324e-06	0.719513	0.490045	1.93564	187
Healthy_H	HALLMARK_MTORC1_SIGNALING	1.72304e-06	4.30761e-05	0.643552	0.453449	1.80418	196
Healthy_H	HALLMARK_E2F_TARGETS	5.09192e-06	7.69296e-05	0.610527	-0.411834	-1.77069	186
Healthy_H	HALLMARK_OXIDATIVE_PHOSPHORYLATION	6.15437e-06	7.69296e-05	0.610527	0.441356	1.75451	200
Healthy_H	HALLMARK_FATTY_ACID_METABOLISM	1.48796e-05	0.000148796	0.593325	0.470782	1.8169	147
Healthy_H	HALLMARK_ADIPOGENESIS	2.87814e-05	0.000239845	0.57561	0.432753	1.70533	184
Healthy_H	HALLMARK_PEROXISOME	9.30852e-05	0.000581782	0.538434	0.497763	1.80224	94
Healthy_H	HALLMARK_UNFOLDED_PROTEIN_RESPONSE	8.20207e-05	0.000581782	0.538434	0.475733	1.76416	113
Healthy_H	HALLMARK_HEME_METABOLISM	0.000114933	0.000638516	0.538434	0.433875	1.68972	164
Healthy_H	HALLMARK_HYPOXIA	0.00031101	0.00155505	0.498493	0.413351	1.61905	171
Healthy_H	HALLMARK_REACTIVE_OXYGEN_SPECIES_PATHWAY	0.00194813	0.00885513	0.45506	0.552109	1.75475	46
Healthy_H	HALLMARK_G2M_CHECKPOINT	0.00336802	0.0129539	0.431708	-0.342095	-1.46744	182
Healthy_H	HALLMARK_TNFA_SIGNALING_VIA_NFKB	0.00314091	0.0129539	0.431708	0.383113	1.50868	178
Healthy_H	HALLMARK_UV_RESPONSE_UP	0.00509581	0.0181993	0.407018	0.393507	1.50304	142
Healthy_H	HALLMARK_GLYCOLYSIS	0.00963484	0.0321161	0.38073	0.365484	1.43687	175
Healthy_H	HALLMARK_P53_PATHWAY	0.0106416	0.033255	0.38073	0.357875	1.41145	185
Healthy_H	HALLMARK_ESTROGEN_RESPONSE_LATE	0.013306	0.0350157	0.38073	0.369082	1.42859	159
Healthy_H	HALLMARK_IL2_STAT5_SIGNALING	0.0129661	0.0350157	0.38073	0.358453	1.39215	160
Healthy_H	HALLMARK_TGF_BETA_SIGNALING	0.0127656	0.0350157	0.38073	0.472023	1.53117	52
Healthy_H	HALLMARK_BILE_ACID_METABOLISM	0.0242124	0.060531	0.352488	0.379728	1.38449	101
Healthy_H	HALLMARK_COMPLEMENT	0.0516987	0.123092	0.24134	0.336449	1.31388	166
Healthy_H	HALLMARK_ESTROGEN_RESPONSE_EARLY	0.0576071	0.130925	0.227987	0.330469	1.29183	167
Healthy_H	HALLMARK_APOPTOSIS	0.0644678	0.140147	0.216543	0.345012	1.30831	136
Healthy_H	HALLMARK_NOTCH_SIGNALING	0.0756501	0.157604	0.252961	-0.449111	-1.37337	27
Healthy_H	HALLMARK_APICAL_SURFACE	0.0846287	0.162747	0.202072	0.477996	1.37266	28
Healthy_H	HALLMARK_COAGULATION	0.0843373	0.162747	0.271289	-0.302308	-1.22535	120
Healthy_H	HALLMARK_UV_RESPONSE_DN	0.0986547	0.182694	0.172324	0.334986	1.2628	128
Healthy_H	HALLMARK_KRAS_SIGNALING_UP	0.125	0.223214	0.151149	0.310977	1.19937	152
Healthy_H	HALLMARK_IL6_JAK_STAT3_SIGNALING	0.140406	0.231713	0.145516	0.359564	1.23206	67
Healthy_H	HALLMARK_INFLAMMATORY_RESPONSE	0.137519	0.231713	0.143759	0.316069	1.19862	135
Healthy_H	HALLMARK_INTERFERON_ALPHA_RESPONSE	0.143662	0.231713	0.197822	-0.299968	-1.18063	96
Healthy_H	HALLMARK_CHOLESTEROL_HOMEOSTASIS	0.155172	0.242457	0.138022	0.347945	1.2015	73
Healthy_H	HALLMARK_ANDROGEN_RESPONSE	0.266564	0.394391	0.0999277	0.308653	1.11753	94
Healthy_H	HALLMARK_APICAL_JUNCTION	0.276074	0.394391	0.145516	-0.257253	-1.07215	151
Healthy_H	HALLMARK_EPITHELIAL_MESENCHYMAL_TRANSITION	0.268657	0.394391	0.145516	-0.258136	-1.08318	153
Healthy_H	HALLMARK_KRAS_SIGNALING_DN	0.314286	0.436508	0.130106	-0.273209	-1.06413	91
Healthy_H	HALLMARK_MYOGENESIS	0.33033	0.446392	0.0860347	0.282843	1.0582	124
Healthy_H	HALLMARK_PROTEIN_SECRETION	0.346749	0.456249	0.0850427	0.292873	1.05807	93
Healthy_H	HALLMARK_MYC_TARGETS_V1	0.369369	0.47355	0.122108	-0.236848	-1.02845	200
Healthy_H	HALLMARK_MITOTIC_SPINDLE	0.422222	0.527778	0.0723571	0.256273	1.01433	189
Healthy_H	HALLMARK_HEDGEHOG_SIGNALING	0.500864	0.610809	0.0714786	0.338591	0.972331	28
Healthy_H	HALLMARK_PANCREAS_BETA_CELLS	0.576923	0.685472	0.0650878	0.345456	0.913847	19
Healthy_H	HALLMARK_PI3K_AKT_MTOR_SIGNALING	0.589506	0.685472	0.0580984	0.259571	0.931275	89
Healthy_H	HALLMARK_SPERMATOGENESIS	0.652381	0.741342	0.0546808	0.26835	0.902333	61
Healthy_H	HALLMARK_WNT_BETA_CATENIN_SIGNALING	0.675042	0.750047	0.0555947	0.286894	0.866086	36
Healthy_H	HALLMARK_ANGIOGENESIS	0.839378	0.912368	0.0469759	0.265604	0.753087	27
Healthy_H	HALLMARK_DNA_REPAIR	0.946875	0.986328	0.0692836	-0.192765	-0.796121	148
Healthy_H	HALLMARK_MYC_TARGETS_V2	0.9456	0.986328	0.0380056	0.208271	0.685496	57
Healthy_H	HALLMARK_ALLOGRAFT_REJECTION	0.974513	0.994401	0.0335297	0.191388	0.721636	129
Healthy_H	HALLMARK_INTERFERON_GAMMA_RESPONSE	0.996933	0.996933	0.0658312	-0.172597	-0.732425	175
MASLD_H	HALLMARK_TNFA_SIGNALING_VIA_NFKB	1.21179e-10	6.05895e-09	0.826657	0.527441	2.07846	178
MASLD_H	HALLMARK_HEME_METABOLISM	1.62341e-06	4.05853e-05	0.643552	0.472329	1.84596	164
MASLD_H	HALLMARK_E2F_TARGETS	2.45354e-06	4.08924e-05	0.627257	-0.389119	-1.77103	186
MASLD_H	HALLMARK_HYPOXIA	1.03993e-05	0.000129991	0.593325	0.448135	1.76151	171
MASLD_H	HALLMARK_MTORC1_SIGNALING	2.16283e-05	0.000216283	0.57561	0.434081	1.72795	196
MASLD_H	HALLMARK_UNFOLDED_PROTEIN_RESPONSE	6.88954e-05	0.000574128	0.538434	0.468861	1.74479	113
MASLD_H	HALLMARK_TGF_BETA_SIGNALING	0.000143996	0.00102854	0.518848	0.555848	1.82617	52
MASLD_H	HALLMARK_P53_PATHWAY	0.000486205	0.00303878	0.498493	0.395699	1.56814	185
MASLD_H	HALLMARK_APOPTOSIS	0.000603637	0.00335354	0.477271	0.418466	1.59953	136
MASLD_H	HALLMARK_G2M_CHECKPOINT	0.00069868	0.0034934	0.477271	-0.337773	-1.53646	182
MASLD_H	HALLMARK_COMPLEMENT	0.00118046	0.00536571	0.45506	0.403095	1.57698	166
MASLD_H	HALLMARK_XENOBIOTIC_METABOLISM	0.00168711	0.00702964	0.45506	0.379695	1.5067	187
MASLD_H	HALLMARK_INTERFERON_ALPHA_RESPONSE	0.00276044	0.00985873	0.431708	-0.372752	-1.54993	96
MASLD_H	HALLMARK_OXIDATIVE_PHOSPHORYLATION	0.00265222	0.00985873	0.431708	0.368407	1.47296	200
MASLD_H	HALLMARK_UV_RESPONSE_DN	0.00499211	0.0166404	0.407018	0.388092	1.46901	128
MASLD_H	HALLMARK_KRAS_SIGNALING_UP	0.00540031	0.016876	0.407018	0.383694	1.48793	152
MASLD_H	HALLMARK_IL2_STAT5_SIGNALING	0.00685981	0.0201759	0.407018	0.375411	1.46227	160
MASLD_H	HALLMARK_REACTIVE_OXYGEN_SPECIES_PATHWAY	0.00906037	0.0251677	0.38073	0.488481	1.56824	46
MASLD_H	HALLMARK_INFLAMMATORY_RESPONSE	0.0119648	0.0314862	0.38073	0.37536	1.43558	135
MASLD_H	HALLMARK_UV_RESPONSE_UP	0.0167197	0.0417992	0.352488	0.362645	1.39974	142
MASLD_H	HALLMARK_IL6_JAK_STAT3_SIGNALING	0.020814	0.0495571	0.352488	0.417502	1.44576	67
MASLD_H	HALLMARK_ADIPOGENESIS	0.0484293	0.110067	0.234393	0.330305	1.30477	184
MASLD_H	HALLMARK_MITOTIC_SPINDLE	0.0569948	0.123902	0.213928	0.322773	1.28244	189
MASLD_H	HALLMARK_KRAS_SIGNALING_DN	0.0611302	0.127355	0.321776	-0.316834	-1.30189	91
MASLD_H	HALLMARK_ESTROGEN_RESPONSE_EARLY	0.0743155	0.148631	0.186433	0.324044	1.26989	167
MASLD_H	HALLMARK_PROTEIN_SECRETION	0.0811554	0.156068	0.183024	0.353152	1.28836	93
MASLD_H	HALLMARK_ESTROGEN_RESPONSE_LATE	0.0866142	0.160397	0.172324	0.323913	1.25952	159
MASLD_H	HALLMARK_PI3K_AKT_MTOR_SIGNALING	0.133333	0.238095	0.140406	0.340051	1.23004	89
MASLD_H	HALLMARK_ANDROGEN_RESPONSE	0.153005	0.263803	0.128789	0.333002	1.21769	94
MASLD_H	HALLMARK_NOTCH_SIGNALING	0.16	0.266667	0.181383	-0.389938	-1.24292	27
MASLD_H	HALLMARK_PEROXISOME	0.177596	0.286445	0.118288	0.32641	1.19358	94
MASLD_H	HALLMARK_MYOGENESIS	0.222222	0.347222	0.102449	0.30081	1.13098	124
MASLD_H	HALLMARK_FATTY_ACID_METABOLISM	0.244737	0.370813	0.0956031	0.286158	1.10296	147
MASLD_H	HALLMARK_EPITHELIAL_MESENCHYMAL_TRANSITION	0.267624	0.389796	0.0899861	0.282481	1.09634	153
MASLD_H	HALLMARK_SPERMATOGENESIS	0.272857	0.389796	0.0940503	0.331749	1.1283	61
MASLD_H	HALLMARK_ALLOGRAFT_REJECTION	0.282493	0.392352	0.0878313	0.286525	1.08567	129
MASLD_H	HALLMARK_HEDGEHOG_SIGNALING	0.298107	0.402848	0.0946646	0.384654	1.12387	28
MASLD_H	HALLMARK_APICAL_SURFACE	0.334385	0.418865	0.0880945	0.374891	1.09534	28
MASLD_H	HALLMARK_GLYCOLYSIS	0.335092	0.418865	0.0782955	0.269035	1.05654	175
MASLD_H	HALLMARK_PANCREAS_BETA_CELLS	0.324742	0.418865	0.120433	-0.372703	-1.09118	19
MASLD_H	HALLMARK_ANGIOGENESIS	0.376396	0.459019	0.0822055	0.368574	1.06152	27
MASLD_H	HALLMARK_BILE_ACID_METABOLISM	0.410641	0.478533	0.0696133	0.277921	1.02319	101
MASLD_H	HALLMARK_COAGULATION	0.411538	0.478533	0.132147	-0.2362	-1.01982	120
MASLD_H	HALLMARK_WNT_BETA_CATENIN_SIGNALING	0.439024	0.498891	0.0718276	0.332235	1.01772	36
MASLD_H	HALLMARK_CHOLESTEROL_HOMEOSTASIS	0.512091	0.56899	0.0609039	0.278521	0.971598	73
MASLD_H	HALLMARK_APICAL_JUNCTION	0.780965	0.843882	0.0373806	0.222791	0.863144	151
MASLD_H	HALLMARK_DNA_REPAIR	0.810127	0.843882	0.0937465	-0.198341	-0.866625	148
MASLD_H	HALLMARK_MYC_TARGETS_V2	0.794872	0.843882	0.0795565	-0.222648	-0.839581	57
MASLD_H	HALLMARK_INTERFERON_GAMMA_RESPONSE	0.936675	0.955791	0.0292103	0.195705	0.76856	175
MASLD_H	HALLMARK_MYC_TARGETS_V1	0.984516	0.984516	0.0254821	0.176068	0.703952	200
MASLDvsHealthy_H	HALLMARK_TNFA_SIGNALING_VIA_NFKB	3.1025e-18	1.55125e-16	1.10534	0.569095	2.59571	178
MASLDvsHealthy_H	HALLMARK_FATTY_ACID_METABOLISM	3.25351e-10	8.13377e-09	0.814036	-0.488401	-2.23762	147
MASLDvsHealthy_H	HALLMARK_KRAS_SIGNALING_UP	3.9219e-06	6.53649e-05	0.610527	0.406286	1.81276	152
MASLDvsHealthy_H	HALLMARK_HYPOXIA	3.10858e-05	0.000310858	0.557332	0.383257	1.73994	171
MASLDvsHealthy_H	HALLMARK_XENOBIOTIC_METABOLISM	3.08519e-05	0.000310858	0.557332	-0.356812	-1.68405	187
MASLDvsHealthy_H	HALLMARK_BILE_ACID_METABOLISM	4.08052e-05	0.000340043	0.557332	-0.432243	-1.89658	101
MASLDvsHealthy_H	HALLMARK_UV_RESPONSE_DN	7.40272e-05	0.000528766	0.538434	0.404423	1.75204	128
MASLDvsHealthy_H	HALLMARK_EPITHELIAL_MESENCHYMAL_TRANSITION	0.000148268	0.000926675	0.518848	0.376408	1.68074	153
MASLDvsHealthy_H	HALLMARK_HEME_METABOLISM	0.000356196	0.00178098	0.498493	0.355575	1.60523	164
MASLDvsHealthy_H	HALLMARK_MITOTIC_SPINDLE	0.000325064	0.00178098	0.498493	0.342527	1.57336	189
MASLDvsHealthy_H	HALLMARK_APOPTOSIS	0.000430109	0.00179212	0.498493	0.377232	1.65394	136
MASLDvsHealthy_H	HALLMARK_TGF_BETA_SIGNALING	0.000410697	0.00179212	0.498493	0.491479	1.80801	52
MASLDvsHealthy_H	HALLMARK_COMPLEMENT	0.000498547	0.00191749	0.477271	0.353521	1.59849	166
MASLDvsHealthy_H	HALLMARK_PEROXISOME	0.000739562	0.00264129	0.477271	-0.398074	-1.72252	94
MASLDvsHealthy_H	HALLMARK_CHOLESTEROL_HOMEOSTASIS	0.000896568	0.00298856	0.477271	-0.420694	-1.73736	73
MASLDvsHealthy_H	HALLMARK_P53_PATHWAY	0.00131084	0.00388274	0.45506	0.329921	1.51406	185
MASLDvsHealthy_H	HALLMARK_PROTEIN_SECRETION	0.00132013	0.00388274	0.45506	0.382434	1.58368	93
MASLDvsHealthy_H	HALLMARK_ADIPOGENESIS	0.0028533	0.00750869	0.431708	-0.304265	-1.4332	184
MASLDvsHealthy_H	HALLMARK_KRAS_SIGNALING_DN	0.00280034	0.00750869	0.431708	-0.371469	-1.59469	91
MASLDvsHealthy_H	HALLMARK_ALLOGRAFT_REJECTION	0.00637755	0.0158461	0.407018	0.344068	1.49405	129
MASLDvsHealthy_H	HALLMARK_INFLAMMATORY_RESPONSE	0.00665538	0.0158461	0.407018	0.336056	1.47079	135
MASLDvsHealthy_H	HALLMARK_IL2_STAT5_SIGNALING	0.00840831	0.0191098	0.38073	0.317833	1.4242	160
MASLDvsHealthy_H	HALLMARK_INTERFERON_ALPHA_RESPONSE	0.00934593	0.0203172	0.38073	-0.349788	-1.52701	96
MASLDvsHealthy_H	HALLMARK_GLYCOLYSIS	0.0156298	0.0325622	0.352488	-0.288824	-1.3552	175
MASLDvsHealthy_H	HALLMARK_ANDROGEN_RESPONSE	0.0265346	0.0530692	0.352488	0.337827	1.39817	94
MASLDvsHealthy_H	HALLMARK_IL6_JAK_STAT3_SIGNALING	0.0483871	0.0930521	0.276501	0.34379	1.33687	67
MASLDvsHealthy_H	HALLMARK_UNFOLDED_PROTEIN_RESPONSE	0.066087	0.122383	0.231127	0.304112	1.29787	113
MASLDvsHealthy_H	HALLMARK_ESTROGEN_RESPONSE_EARLY	0.0863558	0.154207	0.199915	0.274909	1.24367	167
MASLDvsHealthy_H	HALLMARK_PI3K_AKT_MTOR_SIGNALING	0.144902	0.24983	0.154191	0.294416	1.20647	89
MASLDvsHealthy_H	HALLMARK_ESTROGEN_RESPONSE_LATE	0.166381	0.277301	0.1396	0.257908	1.1594	159
MASLDvsHealthy_H	HALLMARK_APICAL_SURFACE	0.193478	0.312062	0.146416	-0.361237	-1.20989	28
MASLDvsHealthy_H	HALLMARK_UV_RESPONSE_UP	0.221429	0.345982	0.142901	-0.243156	-1.1081	142
MASLDvsHealthy_H	HALLMARK_HEDGEHOG_SIGNALING	0.239852	0.363413	0.118288	0.358083	1.15623	28
MASLDvsHealthy_H	HALLMARK_ANGIOGENESIS	0.289134	0.425198	0.10592	0.35381	1.1261	27
MASLDvsHealthy_H	HALLMARK_SPERMATOGENESIS	0.342199	0.488855	0.0934449	0.278359	1.06456	61
MASLDvsHealthy_H	HALLMARK_E2F_TARGETS	0.362559	0.503555	0.107554	-0.218716	-1.03096	186
MASLDvsHealthy_H	HALLMARK_G2M_CHECKPOINT	0.394299	0.532837	0.102449	-0.218207	-1.02452	182
MASLDvsHealthy_H	HALLMARK_MTORC1_SIGNALING	0.416862	0.548502	0.0982123	-0.212033	-1.00993	196
MASLDvsHealthy_H	HALLMARK_APICAL_JUNCTION	0.465398	0.596664	0.0753094	0.221648	0.988917	151
MASLDvsHealthy_H	HALLMARK_PANCREAS_BETA_CELLS	0.558696	0.69837	0.0776799	-0.309456	-0.9359	19
MASLDvsHealthy_H	HALLMARK_MYC_TARGETS_V2	0.661327	0.787294	0.0716527	-0.230532	-0.902836	57
MASLDvsHealthy_H	HALLMARK_MYOGENESIS	0.650519	0.787294	0.0588438	0.211889	0.913273	124
MASLDvsHealthy_H	HALLMARK_REACTIVE_OXYGEN_SPECIES_PATHWAY	0.731922	0.851073	0.0542316	0.234048	0.838987	46
MASLDvsHealthy_H	HALLMARK_WNT_BETA_CATENIN_SIGNALING	0.78712	0.894454	0.0515309	0.229393	0.782048	36
MASLDvsHealthy_H	HALLMARK_INTERFERON_GAMMA_RESPONSE	0.838879	0.932088	0.0476387	0.188538	0.85567	175
MASLDvsHealthy_H	HALLMARK_NOTCH_SIGNALING	0.860566	0.935398	0.05653	-0.226137	-0.746382	27
MASLDvsHealthy_H	HALLMARK_COAGULATION	0.928401	0.961739	0.0572461	-0.17773	-0.793409	120
MASLDvsHealthy_H	HALLMARK_DNA_REPAIR	0.961739	0.961739	0.0410713	0.167648	0.744941	148
MASLDvsHealthy_H	HALLMARK_MYC_TARGETS_V1	0.942509	0.961739	0.0420772	0.175531	0.809124	200
MASLDvsHealthy_H	HALLMARK_OXIDATIVE_PHOSPHORYLATION	0.916376	0.961739	0.0433637	0.177882	0.819958	200

## Sheet: figure_5c_d
treatment	pathway	pval	padj	log2err	ES	NES	size
AOS_H	HALLMARK_TNFA_SIGNALING_VIA_NFKB	7.89003e-09	3.94502e-07	0.74774	0.531138	2.04164	184
AOS_H	HALLMARK_UNFOLDED_PROTEIN_RESPONSE	2.8521e-08	7.13025e-07	0.733762	0.587411	2.11985	113
AOS_H	HALLMARK_MTORC1_SIGNALING	8.76855e-07	1.46143e-05	0.659444	0.482314	1.8721	197
AOS_H	HALLMARK_HEME_METABOLISM	3.55048e-05	0.000399058	0.557332	0.463929	1.76448	168
AOS_H	HALLMARK_HYPOXIA	4.01304e-05	0.000399058	0.557332	0.463488	1.77726	177
AOS_H	HALLMARK_P53_PATHWAY	4.7887e-05	0.000399058	0.557332	0.448284	1.72221	185
AOS_H	HALLMARK_XENOBIOTIC_METABOLISM	0.000202906	0.00144933	0.518848	0.433335	1.67184	188
AOS_H	HALLMARK_REACTIVE_OXYGEN_SPECIES_PATHWAY	0.000386754	0.00241721	0.498493	0.60078	1.89694	46
AOS_H	HALLMARK_UV_RESPONSE_UP	0.000514905	0.00286058	0.477271	0.446178	1.66297	143
AOS_H	HALLMARK_APOPTOSIS	0.000971405	0.00404752	0.477271	0.436589	1.62386	142
AOS_H	HALLMARK_E2F_TARGETS	0.000876212	0.00404752	0.477271	-0.352383	-1.53323	191
AOS_H	HALLMARK_ESTROGEN_RESPONSE_EARLY	0.000898468	0.00404752	0.477271	0.4227	1.61151	167
AOS_H	HALLMARK_TGF_BETA_SIGNALING	0.00161307	0.0062041	0.45506	0.544311	1.74985	51
AOS_H	HALLMARK_OXIDATIVE_PHOSPHORYLATION	0.00259345	0.00926233	0.431708	0.390988	1.51873	200
AOS_H	HALLMARK_IL6_JAK_STAT3_SIGNALING	0.00374729	0.012491	0.431708	0.480638	1.6496	77
AOS_H	HALLMARK_COMPLEMENT	0.00855415	0.0267317	0.38073	0.375803	1.43157	170
AOS_H	HALLMARK_G2M_CHECKPOINT	0.0111984	0.0329364	0.38073	-0.309703	-1.35005	186
AOS_H	HALLMARK_ESTROGEN_RESPONSE_LATE	0.0140257	0.0389603	0.38073	0.372964	1.42247	165
AOS_H	HALLMARK_INFLAMMATORY_RESPONSE	0.0186237	0.0465593	0.352488	0.380009	1.4236	148
AOS_H	HALLMARK_UV_RESPONSE_DN	0.0185698	0.0465593	0.352488	0.383013	1.41196	128
AOS_H	HALLMARK_GLYCOLYSIS	0.0207863	0.0494912	0.352488	0.362939	1.3931	180
AOS_H	HALLMARK_IL2_STAT5_SIGNALING	0.0230532	0.0523937	0.352488	0.360192	1.3732	167
AOS_H	HALLMARK_ADIPOGENESIS	0.0344627	0.0717973	0.321776	0.346908	1.33348	184
AOS_H	HALLMARK_CHOLESTEROL_HOMEOSTASIS	0.0331846	0.0717973	0.321776	0.419359	1.42655	73
AOS_H	HALLMARK_ANDROGEN_RESPONSE	0.0484747	0.0969493	0.321776	-0.337502	-1.32936	95
AOS_H	HALLMARK_APICAL_SURFACE	0.0693739	0.133411	0.222056	0.487939	1.41167	29
AOS_H	HALLMARK_PEROXISOME	0.0746055	0.138158	0.195789	0.371934	1.30899	92
AOS_H	HALLMARK_COAGULATION	0.0927133	0.16556	0.287805	-0.306905	-1.26274	121
AOS_H	HALLMARK_FATTY_ACID_METABOLISM	0.108071	0.18633	0.156312	0.328461	1.23175	147
AOS_H	HALLMARK_INTERFERON_GAMMA_RESPONSE	0.158879	0.264798	0.124434	0.30465	1.17142	183
AOS_H	HALLMARK_BILE_ACID_METABOLISM	0.193265	0.311718	0.11725	0.331233	1.17467	102
AOS_H	HALLMARK_KRAS_SIGNALING_UP	0.202142	0.315847	0.108394	0.300697	1.14229	162
AOS_H	HALLMARK_MYOGENESIS	0.221127	0.333491	0.10592	0.311893	1.14638	125
AOS_H	HALLMARK_PI3K_AKT_MTOR_SIGNALING	0.228121	0.333491	0.105125	0.328948	1.15771	92
AOS_H	HALLMARK_WNT_BETA_CATENIN_SIGNALING	0.233444	0.333491	0.112843	0.388093	1.16361	36
AOS_H	HALLMARK_KRAS_SIGNALING_DN	0.301449	0.417571	0.0891647	0.314634	1.10443	93
AOS_H	HALLMARK_NOTCH_SIGNALING	0.309002	0.417571	0.119888	-0.362229	-1.11102	29
AOS_H	HALLMARK_ANGIOGENESIS	0.339109	0.446196	0.114751	-0.356401	-1.06339	27
AOS_H	HALLMARK_HEDGEHOG_SIGNALING	0.372054	0.465067	0.0857844	0.367543	1.05404	28
AOS_H	HALLMARK_MITOTIC_SPINDLE	0.369737	0.465067	0.0730744	0.268672	1.04042	193
AOS_H	HALLMARK_PROTEIN_SECRETION	0.419872	0.512039	0.117766	-0.260295	-1.02301	93
AOS_H	HALLMARK_MYC_TARGETS_V2	0.456656	0.543639	0.0706196	0.306044	1.0043	57
AOS_H	HALLMARK_PANCREAS_BETA_CELLS	0.522414	0.607458	0.0692836	0.350597	0.949463	20
AOS_H	HALLMARK_ALLOGRAFT_REJECTION	0.615172	0.69906	0.0509083	0.249563	0.931851	144
AOS_H	HALLMARK_EPITHELIAL_MESENCHYMAL_TRANSITION	0.677027	0.752252	0.0455878	0.241455	0.908638	152
AOS_H	HALLMARK_MYC_TARGETS_V1	0.693277	0.753562	0.102822	-0.215152	-0.938039	200
AOS_H	HALLMARK_INTERFERON_ALPHA_RESPONSE	0.755747	0.803986	0.0433637	0.239759	0.847502	96
AOS_H	HALLMARK_SPERMATOGENESIS	0.824615	0.858974	0.0425023	0.233154	0.780779	65
AOS_H	HALLMARK_APICAL_JUNCTION	0.849593	0.866932	0.0352404	0.217611	0.819992	154
AOS_H	HALLMARK_DNA_REPAIR	0.924347	0.924347	0.0319257	0.203789	0.763437	148
TNX_H	HALLMARK_MTORC1_SIGNALING	3.35123e-10	1.67562e-08	0.814036	0.54605	2.07081	197
TNX_H	HALLMARK_UNFOLDED_PROTEIN_RESPONSE	1.16387e-09	2.90968e-08	0.788187	0.620034	2.20253	113
TNX_H	HALLMARK_HEME_METABOLISM	1.62248e-06	2.70413e-05	0.643552	0.49928	1.85992	168
TNX_H	HALLMARK_E2F_TARGETS	2.28219e-06	2.85274e-05	0.627257	-0.402426	-1.76984	191
TNX_H	HALLMARK_G2M_CHECKPOINT	9.03601e-05	0.000903601	0.538434	-0.368282	-1.61281	186
TNX_H	HALLMARK_XENOBIOTIC_METABOLISM	0.000153698	0.00128081	0.518848	0.431915	1.63041	188
TNX_H	HALLMARK_P53_PATHWAY	0.000302756	0.00216254	0.498493	0.425777	1.60655	185
TNX_H	HALLMARK_CHOLESTEROL_HOMEOSTASIS	0.000524802	0.00317257	0.477271	0.527115	1.76494	73
TNX_H	HALLMARK_REACTIVE_OXYGEN_SPECIES_PATHWAY	0.000571062	0.00317257	0.477271	0.594694	1.84936	46
TNX_H	HALLMARK_HYPOXIA	0.0018848	0.00942402	0.45506	0.407362	1.53013	177
TNX_H	HALLMARK_ADIPOGENESIS	0.00207475	0.00943067	0.431708	0.402053	1.51452	184
TNX_H	HALLMARK_UV_RESPONSE_UP	0.00328068	0.0136695	0.431708	0.421671	1.54318	143
TNX_H	HALLMARK_TNFA_SIGNALING_VIA_NFKB	0.00360457	0.0138637	0.431708	0.393937	1.48394	184
TNX_H	HALLMARK_OXIDATIVE_PHOSPHORYLATION	0.00684739	0.024455	0.407018	0.36589	1.38935	200
TNX_H	HALLMARK_ESTROGEN_RESPONSE_LATE	0.0114565	0.0381883	0.38073	0.380542	1.41738	165
TNX_H	HALLMARK_APOPTOSIS	0.015236	0.0476124	0.38073	0.385696	1.40962	142
TNX_H	HALLMARK_UV_RESPONSE_DN	0.0164788	0.048467	0.352488	0.393462	1.42653	128
TNX_H	HALLMARK_FATTY_ACID_METABOLISM	0.0175031	0.0486196	0.352488	0.384311	1.41174	147
TNX_H	HALLMARK_ESTROGEN_RESPONSE_EARLY	0.0347938	0.0915627	0.276501	0.358154	1.33428	167
TNX_H	HALLMARK_ANDROGEN_RESPONSE	0.0412655	0.0963014	0.261664	0.392086	1.35988	95
TNX_H	HALLMARK_COAGULATION	0.0436831	0.0963014	0.321776	-0.307859	-1.26355	121
TNX_H	HALLMARK_INTERFERON_ALPHA_RESPONSE	0.0442986	0.0963014	0.321776	-0.327844	-1.29721	96
TNX_H	HALLMARK_KRAS_SIGNALING_UP	0.0438144	0.0963014	0.245042	0.352131	1.30934	162
TNX_H	HALLMARK_COMPLEMENT	0.0695876	0.139175	0.191892	0.339094	1.26386	170
TNX_H	HALLMARK_TGF_BETA_SIGNALING	0.0672783	0.139175	0.213928	0.428697	1.35593	51
TNX_H	HALLMARK_PI3K_AKT_MTOR_SIGNALING	0.0831063	0.15982	0.179782	0.373212	1.29379	92
TNX_H	HALLMARK_APICAL_SURFACE	0.0921053	0.170565	0.188204	0.481153	1.37583	29
TNX_H	HALLMARK_KRAS_SIGNALING_DN	0.10219	0.179415	0.271289	-0.308619	-1.20941	93
TNX_H	HALLMARK_NOTCH_SIGNALING	0.104061	0.179415	0.222056	-0.442603	-1.35846	29
TNX_H	HALLMARK_GLYCOLYSIS	0.112245	0.187075	0.147331	0.324733	1.22185	180
TNX_H	HALLMARK_PROTEIN_SECRETION	0.120879	0.194966	0.147331	0.36072	1.24808	93
TNX_H	HALLMARK_IL6_JAK_STAT3_SIGNALING	0.126961	0.198377	0.146416	0.371112	1.25199	77
TNX_H	HALLMARK_IL2_STAT5_SIGNALING	0.155928	0.234219	0.123257	0.317174	1.18161	167
TNX_H	HALLMARK_INFLAMMATORY_RESPONSE	0.159269	0.234219	0.122679	0.321212	1.1808	148
TNX_H	HALLMARK_MYOGENESIS	0.166667	0.238095	0.121543	0.329113	1.18802	125
TNX_H	HALLMARK_PEROXISOME	0.201635	0.280048	0.109684	0.340803	1.18144	92
TNX_H	HALLMARK_WNT_BETA_CATENIN_SIGNALING	0.257235	0.347614	0.104733	0.38678	1.14413	36
TNX_H	HALLMARK_EPITHELIAL_MESENCHYMAL_TRANSITION	0.293617	0.379169	0.168238	-0.254671	-1.07549	152
TNX_H	HALLMARK_HEDGEHOG_SIGNALING	0.295752	0.379169	0.0972151	0.394501	1.11965	28
TNX_H	HALLMARK_BILE_ACID_METABOLISM	0.307163	0.383953	0.0852885	0.313105	1.09634	102
TNX_H	HALLMARK_MITOTIC_SPINDLE	0.33967	0.414232	0.0755015	0.279446	1.05719	193
TNX_H	HALLMARK_MYC_TARGETS_V1	0.375469	0.446987	0.0697793	0.27262	1.03519	200
TNX_H	HALLMARK_APICAL_JUNCTION	0.428758	0.498556	0.0653834	0.276105	1.01738	154
TNX_H	HALLMARK_PANCREAS_BETA_CELLS	0.458128	0.5206	0.0956031	-0.360699	-1.00234	20
TNX_H	HALLMARK_DNA_REPAIR	0.605932	0.673258	0.111918	-0.225599	-0.95023	148
TNX_H	HALLMARK_SPERMATOGENESIS	0.664714	0.722516	0.0500923	0.265596	0.877998	65
TNX_H	HALLMARK_ALLOGRAFT_REJECTION	0.695709	0.740116	0.0425878	0.242718	0.890648	144
TNX_H	HALLMARK_ANGIOGENESIS	0.753268	0.784654	0.049391	0.288571	0.813986	27
TNX_H	HALLMARK_INTERFERON_GAMMA_RESPONSE	0.777778	0.793651	0.101714	-0.209386	-0.915078	183
TNX_H	HALLMARK_MYC_TARGETS_V2	0.818182	0.818182	0.0414044	0.242956	0.785642	57
BGW_H	HALLMARK_UNFOLDED_PROTEIN_RESPONSE	6.594e-11	3.297e-09	0.839089	0.620599	2.26015	113
BGW_H	HALLMARK_COAGULATION	6.47423e-06	0.000138761	0.610527	-0.46795	-1.88507	121
BGW_H	HALLMARK_TNFA_SIGNALING_VIA_NFKB	8.32563e-06	0.000138761	0.593325	0.462262	1.79069	184
BGW_H	HALLMARK_P53_PATHWAY	0.000250533	0.00313167	0.498493	0.417716	1.61701	185
BGW_H	HALLMARK_BILE_ACID_METABOLISM	0.000395403	0.00395403	0.498493	-0.435415	-1.70767	102
BGW_H	HALLMARK_CHOLESTEROL_HOMEOSTASIS	0.000661547	0.0055129	0.477271	-0.462002	-1.69592	73
BGW_H	HALLMARK_MTORC1_SIGNALING	0.00144651	0.0103322	0.45506	0.390723	1.52615	197
BGW_H	HALLMARK_HYPOXIA	0.00308628	0.0192893	0.431708	0.38661	1.49042	177
BGW_H	HALLMARK_KRAS_SIGNALING_UP	0.00438994	0.0243886	0.407018	0.388439	1.48567	162
BGW_H	HALLMARK_HEME_METABOLISM	0.00597396	0.0298698	0.407018	0.379667	1.46033	168
BGW_H	HALLMARK_REACTIVE_OXYGEN_SPECIES_PATHWAY	0.00893481	0.0385353	0.38073	0.502391	1.59709	46
BGW_H	HALLMARK_UV_RESPONSE_DN	0.00924846	0.0385353	0.38073	0.391074	1.44944	128
BGW_H	HALLMARK_TGF_BETA_SIGNALING	0.0114947	0.0410525	0.38073	0.500737	1.61613	51
BGW_H	HALLMARK_UV_RESPONSE_UP	0.0108321	0.0410525	0.38073	0.384863	1.44217	143
BGW_H	HALLMARK_XENOBIOTIC_METABOLISM	0.0134777	0.0449258	0.38073	-0.301234	-1.27803	188
BGW_H	HALLMARK_E2F_TARGETS	0.0181027	0.0565709	0.352488	-0.300879	-1.28144	191
BGW_H	HALLMARK_IL2_STAT5_SIGNALING	0.0226899	0.0667351	0.352488	0.351828	1.35527	167
BGW_H	HALLMARK_INFLAMMATORY_RESPONSE	0.030335	0.0842639	0.352488	0.361012	1.36129	148
BGW_H	HALLMARK_APOPTOSIS	0.0402985	0.106049	0.276501	0.35257	1.31809	142
BGW_H	HALLMARK_MYC_TARGETS_V2	0.0428336	0.107084	0.282013	0.423127	1.39371	57
BGW_H	HALLMARK_MYC_TARGETS_V1	0.0470756	0.112085	0.248911	0.327996	1.28015	200
BGW_H	HALLMARK_APICAL_SURFACE	0.0598592	0.134466	0.245042	0.486941	1.41833	29
BGW_H	HALLMARK_FATTY_ACID_METABOLISM	0.0618543	0.134466	0.321776	-0.302759	-1.25046	147
BGW_H	HALLMARK_ESTROGEN_RESPONSE_EARLY	0.0705219	0.146921	0.199915	0.324364	1.24948	167
BGW_H	HALLMARK_KRAS_SIGNALING_DN	0.0809249	0.155625	0.271289	-0.323018	-1.24092	93
BGW_H	HALLMARK_WNT_BETA_CATENIN_SIGNALING	0.0802792	0.155625	0.208955	0.447624	1.34498	36
BGW_H	HALLMARK_NOTCH_SIGNALING	0.0967742	0.179211	0.21925	-0.453759	-1.36706	29
BGW_H	HALLMARK_PI3K_AKT_MTOR_SIGNALING	0.112308	0.200549	0.16318	0.355514	1.25451	92
BGW_H	HALLMARK_MITOTIC_SPINDLE	0.119887	0.206702	0.15017	0.307009	1.19885	193
BGW_H	HALLMARK_G2M_CHECKPOINT	0.187702	0.295791	0.184706	-0.259308	-1.10368	186
BGW_H	HALLMARK_GLYCOLYSIS	0.189306	0.295791	0.117766	0.296765	1.14802	180
BGW_H	HALLMARK_MYOGENESIS	0.180233	0.295791	0.17822	-0.280391	-1.13267	125
BGW_H	HALLMARK_IL6_JAK_STAT3_SIGNALING	0.230171	0.338487	0.109684	0.337598	1.16693	77
BGW_H	HALLMARK_PANCREAS_BETA_CELLS	0.229885	0.338487	0.137251	-0.440889	-1.20544	20
BGW_H	HALLMARK_OXIDATIVE_PHOSPHORYLATION	0.265335	0.372629	0.0956031	0.281181	1.09743	200
BGW_H	HALLMARK_PROTEIN_SECRETION	0.268293	0.372629	0.0988903	0.31661	1.12024	93
BGW_H	HALLMARK_APICAL_JUNCTION	0.29085	0.382697	0.146416	-0.258401	-1.06018	154
BGW_H	HALLMARK_ESTROGEN_RESPONSE_LATE	0.289625	0.382697	0.0911073	0.283512	1.08571	165
BGW_H	HALLMARK_COMPLEMENT	0.340486	0.436521	0.0817516	0.276777	1.06357	170
BGW_H	HALLMARK_ADIPOGENESIS	0.377522	0.44943	0.0766747	0.266307	1.03161	184
BGW_H	HALLMARK_ANDROGEN_RESPONSE	0.369532	0.44943	0.0802023	0.298225	1.06138	95
BGW_H	HALLMARK_PEROXISOME	0.363636	0.44943	0.119348	-0.272096	-1.04654	92
BGW_H	HALLMARK_INTERFERON_ALPHA_RESPONSE	0.44152	0.513396	0.108394	-0.264213	-1.01726	96
BGW_H	HALLMARK_SPERMATOGENESIS	0.503289	0.57192	0.0687943	0.289324	0.971	65
BGW_H	HALLMARK_HEDGEHOG_SIGNALING	0.550347	0.611497	0.0670513	0.324314	0.937429	28
BGW_H	HALLMARK_DNA_REPAIR	0.624448	0.678748	0.0532386	0.247253	0.932333	148
BGW_H	HALLMARK_ANGIOGENESIS	0.797647	0.848561	0.0637845	-0.268963	-0.789585	27
BGW_H	HALLMARK_EPITHELIAL_MESENCHYMAL_TRANSITION	0.864826	0.90086	0.0376923	0.217565	0.82339	152
BGW_H	HALLMARK_ALLOGRAFT_REJECTION	1	1	0.0317091	0.162683	0.610877	144
BGW_H	HALLMARK_INTERFERON_GAMMA_RESPONSE	0.987013	1	0.0310618	0.189767	0.734564	183
BXW_H	HALLMARK_TNFA_SIGNALING_VIA_NFKB	4.91168e-18	2.45584e-16	1.09593	0.634125	2.40161	184
BXW_H	HALLMARK_HYPOXIA	4.59731e-12	1.14933e-10	0.887075	0.573129	2.15822	177
BXW_H	HALLMARK_P53_PATHWAY	1.78101e-07	2.96836e-06	0.690132	0.509719	1.92938	185
BXW_H	HALLMARK_E2F_TARGETS	5.01608e-07	6.27011e-06	0.659444	-0.403657	-1.87689	191
BXW_H	HALLMARK_MTORC1_SIGNALING	1.06937e-06	1.06937e-05	0.643552	0.478768	1.8227	197
BXW_H	HALLMARK_UNFOLDED_PROTEIN_RESPONSE	2.02482e-06	1.68735e-05	0.627257	0.543026	1.94373	113
BXW_H	HALLMARK_HEME_METABOLISM	2.74852e-06	1.96323e-05	0.627257	0.495234	1.85379	168
BXW_H	HALLMARK_APOPTOSIS	1.85335e-05	0.000115834	0.57561	0.495147	1.8223	142
BXW_H	HALLMARK_CHOLESTEROL_HOMEOSTASIS	2.30181e-05	0.000127878	0.57561	0.577323	1.96497	73
BXW_H	HALLMARK_UV_RESPONSE_DN	2.80576e-05	0.000140288	0.57561	0.492636	1.79443	128
BXW_H	HALLMARK_TGF_BETA_SIGNALING	4.03015e-05	0.000183189	0.557332	0.620583	1.98973	51
BXW_H	HALLMARK_ESTROGEN_RESPONSE_EARLY	4.57456e-05	0.000190606	0.557332	0.464654	1.73592	167
BXW_H	HALLMARK_UV_RESPONSE_UP	0.000295093	0.00113497	0.498493	0.449557	1.65937	143
BXW_H	HALLMARK_COMPLEMENT	0.000430381	0.00153707	0.498493	0.432228	1.61893	170
BXW_H	HALLMARK_INFLAMMATORY_RESPONSE	0.000494852	0.00164951	0.477271	0.442728	1.63656	148
BXW_H	HALLMARK_G2M_CHECKPOINT	0.000532024	0.00166257	0.477271	-0.330388	-1.52166	186
BXW_H	HALLMARK_KRAS_SIGNALING_UP	0.000593818	0.00174652	0.477271	0.429747	1.60133	162
BXW_H	HALLMARK_IL2_STAT5_SIGNALING	0.000635904	0.0017664	0.477271	0.430427	1.60805	167
BXW_H	HALLMARK_XENOBIOTIC_METABOLISM	0.000744089	0.00195813	0.477271	0.422784	1.59965	188
BXW_H	HALLMARK_REACTIVE_OXYGEN_SPECIES_PATHWAY	0.00113466	0.00283664	0.45506	0.567573	1.79567	46
BXW_H	HALLMARK_IL6_JAK_STAT3_SIGNALING	0.00211392	0.00503315	0.431708	0.482547	1.64492	77
BXW_H	HALLMARK_ANDROGEN_RESPONSE	0.00269652	0.00612846	0.431708	0.467507	1.63098	95
BXW_H	HALLMARK_ESTROGEN_RESPONSE_LATE	0.00370796	0.00806078	0.431708	0.400923	1.49889	165
BXW_H	HALLMARK_MYOGENESIS	0.00735115	0.0153149	0.407018	0.410862	1.49345	125
BXW_H	HALLMARK_OXIDATIVE_PHOSPHORYLATION	0.0087445	0.017489	0.38073	0.370228	1.41305	200
BXW_H	HALLMARK_EPITHELIAL_MESENCHYMAL_TRANSITION	0.0163718	0.0314842	0.352488	0.379377	1.40442	152
BXW_H	HALLMARK_ADIPOGENESIS	0.0173982	0.0322189	0.352488	0.376064	1.42426	184
BXW_H	HALLMARK_MITOTIC_SPINDLE	0.028865	0.0515447	0.352488	0.351191	1.3338	193
BXW_H	HALLMARK_ALLOGRAFT_REJECTION	0.0398551	0.0687156	0.248911	0.357906	1.32152	144
BXW_H	HALLMARK_APICAL_SURFACE	0.0468101	0.0780169	0.321776	0.521563	1.51273	29
BXW_H	HALLMARK_GLYCOLYSIS	0.0579882	0.0906065	0.202072	0.34072	1.28811	180
BXW_H	HALLMARK_WNT_BETA_CATENIN_SIGNALING	0.0578635	0.0906065	0.227987	0.470105	1.41567	36
BXW_H	HALLMARK_APICAL_JUNCTION	0.0728155	0.110327	0.181383	0.343926	1.27455	154
BXW_H	HALLMARK_PI3K_AKT_MTOR_SIGNALING	0.0772201	0.113559	0.181383	0.374039	1.30121	92
BXW_H	HALLMARK_INTERFERON_GAMMA_RESPONSE	0.0862884	0.123269	0.16318	0.329437	1.2464	183
BXW_H	HALLMARK_HEDGEHOG_SIGNALING	0.0929878	0.12915	0.179782	0.473154	1.36115	28
BXW_H	HALLMARK_FATTY_ACID_METABOLISM	0.106667	0.144144	0.147331	0.33412	1.23435	147
BXW_H	HALLMARK_ANGIOGENESIS	0.200311	0.258818	0.118815	0.420638	1.19485	27
BXW_H	HALLMARK_BILE_ACID_METABOLISM	0.201878	0.258818	0.216543	-0.270798	-1.12554	102
BXW_H	HALLMARK_PANCREAS_BETA_CELLS	0.2816	0.352	0.0988903	0.417838	1.12641	20
BXW_H	HALLMARK_MYC_TARGETS_V2	0.301653	0.367715	0.0862866	0.335643	1.10112	57
BXW_H	HALLMARK_PEROXISOME	0.30888	0.367715	0.0813027	0.31838	1.10758	92
BXW_H	HALLMARK_SPERMATOGENESIS	0.416442	0.484235	0.0683111	0.306559	1.02687	65
BXW_H	HALLMARK_MYC_TARGETS_V1	0.525463	0.583848	0.0500923	0.255584	0.97549	200
BXW_H	HALLMARK_NOTCH_SIGNALING	0.514286	0.583848	0.0975449	-0.29833	-0.946594	29
BXW_H	HALLMARK_COAGULATION	0.605757	0.658432	0.0471642	0.256964	0.928833	121
BXW_H	HALLMARK_PROTEIN_SECRETION	0.718509	0.764371	0.0405756	0.249211	0.868078	93
BXW_H	HALLMARK_KRAS_SIGNALING_DN	0.790179	0.823103	0.09855	-0.212238	-0.868272	93
BXW_H	HALLMARK_DNA_REPAIR	0.894545	0.912801	0.0272372	0.212017	0.78373	148
BXW_H	HALLMARK_INTERFERON_ALPHA_RESPONSE	0.931877	0.931877	0.0281515	0.2087	0.730505	96
YNM_H	HALLMARK_TNFA_SIGNALING_VIA_NFKB	9.03193e-15	4.51596e-13	0.986546	0.607076	2.22523	184
YNM_H	HALLMARK_HYPOXIA	2.02616e-08	5.0654e-07	0.733762	0.530197	1.92876	177
YNM_H	HALLMARK_P53_PATHWAY	7.59503e-07	1.26584e-05	0.659444	0.499276	1.83141	185
YNM_H	HALLMARK_COMPLEMENT	1.35432e-06	1.6929e-05	0.643552	0.503043	1.82641	170
YNM_H	HALLMARK_HEME_METABOLISM	7.48182e-06	7.48182e-05	0.610527	0.491071	1.77743	168
YNM_H	HALLMARK_UNFOLDED_PROTEIN_RESPONSE	1.01863e-05	8.48858e-05	0.593325	0.52216	1.81875	113
YNM_H	HALLMARK_KRAS_SIGNALING_UP	2.7215e-05	0.000194393	0.57561	0.478777	1.72728	162
YNM_H	HALLMARK_INFLAMMATORY_RESPONSE	4.21836e-05	0.000263648	0.557332	0.481443	1.72082	148
YNM_H	HALLMARK_APOPTOSIS	9.99675e-05	0.000533832	0.538434	0.476905	1.69834	142
YNM_H	HALLMARK_MTORC1_SIGNALING	0.000106766	0.000533832	0.538434	0.440391	1.61901	197
YNM_H	HALLMARK_IL2_STAT5_SIGNALING	0.000506553	0.00226264	0.477271	0.441308	1.59771	167
YNM_H	HALLMARK_TGF_BETA_SIGNALING	0.000543033	0.00226264	0.477271	0.567768	1.79193	51
YNM_H	HALLMARK_MITOTIC_SPINDLE	0.000746916	0.00287276	0.477271	0.421928	1.5514	193
YNM_H	HALLMARK_CHOLESTEROL_HOMEOSTASIS	0.00081977	0.00292775	0.477271	0.514654	1.70541	73
YNM_H	HALLMARK_ESTROGEN_RESPONSE_LATE	0.00167422	0.00558074	0.45506	0.427978	1.54483	165
YNM_H	HALLMARK_UV_RESPONSE_DN	0.00184058	0.00575181	0.45506	0.451433	1.59713	128
YNM_H	HALLMARK_ESTROGEN_RESPONSE_EARLY	0.00362653	0.0106663	0.431708	0.408785	1.47996	167
YNM_H	HALLMARK_UV_RESPONSE_UP	0.00819212	0.0227559	0.38073	0.406848	1.44958	143
YNM_H	HALLMARK_FATTY_ACID_METABOLISM	0.0234194	0.0585485	0.352488	-0.287829	-1.33798	147
YNM_H	HALLMARK_IL6_JAK_STAT3_SIGNALING	0.0227522	0.0585485	0.352488	0.43829	1.45941	77
YNM_H	HALLMARK_ANDROGEN_RESPONSE	0.0272871	0.0649692	0.352488	0.419658	1.42492	95
YNM_H	HALLMARK_WNT_BETA_CATENIN_SIGNALING	0.0499325	0.113483	0.234393	0.483829	1.4381	36
YNM_H	HALLMARK_ALLOGRAFT_REJECTION	0.0546265	0.118753	0.202072	0.363367	1.29554	144
YNM_H	HALLMARK_XENOBIOTIC_METABOLISM	0.0729614	0.152003	0.169571	0.341913	1.25335	188
YNM_H	HALLMARK_BILE_ACID_METABOLISM	0.126662	0.253324	0.249247	-0.264543	-1.15017	102
YNM_H	HALLMARK_MYOGENESIS	0.16041	0.297055	0.112843	0.340778	1.2	125
YNM_H	HALLMARK_REACTIVE_OXYGEN_SPECIES_PATHWAY	0.158031	0.297055	0.122679	0.393378	1.22045	46
YNM_H	HALLMARK_ANGIOGENESIS	0.193687	0.322812	0.115734	0.429534	1.20003	27
YNM_H	HALLMARK_INTERFERON_GAMMA_RESPONSE	0.190374	0.322812	0.0982123	0.31641	1.15999	183
YNM_H	HALLMARK_PI3K_AKT_MTOR_SIGNALING	0.191943	0.322812	0.103958	0.35051	1.18594	92
YNM_H	HALLMARK_HEDGEHOG_SIGNALING	0.226124	0.364715	0.104344	0.41741	1.1802	28
YNM_H	HALLMARK_APICAL_SURFACE	0.266106	0.415791	0.0943564	0.39987	1.14202	29
YNM_H	HALLMARK_GLYCOLYSIS	0.33942	0.514273	0.0672065	0.291056	1.06534	180
YNM_H	HALLMARK_EPITHELIAL_MESENCHYMAL_TRANSITION	0.386564	0.552234	0.0621124	0.292468	1.04926	152
YNM_H	HALLMARK_PROTEIN_SECRETION	0.378092	0.552234	0.0664364	0.30883	1.04733	93
YNM_H	HALLMARK_MYC_TARGETS_V2	0.4	0.555556	0.0675189	0.327339	1.04713	57
YNM_H	HALLMARK_G2M_CHECKPOINT	0.436364	0.559441	0.0550211	0.276429	1.01427	186
YNM_H	HALLMARK_OXIDATIVE_PHOSPHORYLATION	0.42476	0.559441	0.0561767	0.278242	1.02342	200
YNM_H	HALLMARK_SPERMATOGENESIS	0.433498	0.559441	0.0619763	0.311054	1.0192	65
YNM_H	HALLMARK_COAGULATION	0.466515	0.568921	0.0546808	0.28559	1.00445	121
YNM_H	HALLMARK_KRAS_SIGNALING_DN	0.457516	0.568921	0.166934	-0.238157	-1.01394	93
YNM_H	HALLMARK_ADIPOGENESIS	0.495717	0.576416	0.0491928	0.269539	0.987994	184
YNM_H	HALLMARK_NOTCH_SIGNALING	0.489583	0.576416	0.112843	-0.301847	-0.989511	29
YNM_H	HALLMARK_PANCREAS_BETA_CELLS	0.603834	0.686175	0.0946646	-0.308091	-0.907786	20
YNM_H	HALLMARK_MYC_TARGETS_V1	0.632871	0.70319	0.0378488	0.25302	0.930647	200
YNM_H	HALLMARK_APICAL_JUNCTION	0.683921	0.743392	0.0356933	0.249929	0.897798	154
YNM_H	HALLMARK_DNA_REPAIR	0.717464	0.763259	0.0338984	0.247571	0.884891	148
YNM_H	HALLMARK_INTERFERON_ALPHA_RESPONSE	0.822144	0.8564	0.0300618	0.23646	0.806148	96
YNM_H	HALLMARK_PEROXISOME	0.953791	0.973257	0.0225129	0.204772	0.69284	92
YNM_H	HALLMARK_E2F_TARGETS	0.995731	0.995731	0.0123167	0.176135	0.646736	191
101_H	HALLMARK_FATTY_ACID_METABOLISM	4.81465e-18	2.40732e-16	1.09593	0.702902	2.64628	147
101_H	HALLMARK_XENOBIOTIC_METABOLISM	1.12758e-15	2.81894e-14	1.01754	0.639982	2.48363	188
101_H	HALLMARK_ADIPOGENESIS	6.24916e-13	1.04153e-11	0.921426	0.615712	2.38537	184
101_H	HALLMARK_OXIDATIVE_PHOSPHORYLATION	3.03952e-12	3.79939e-11	0.898671	0.590629	2.30627	200
101_H	HALLMARK_PEROXISOME	8.82206e-10	8.82206e-09	0.801216	0.672727	2.37044	92
101_H	HALLMARK_MTORC1_SIGNALING	1.3354e-07	1.11284e-06	0.690132	0.518859	2.03032	197
101_H	HALLMARK_BILE_ACID_METABOLISM	1.50165e-05	0.00010726	0.593325	0.564008	2.00615	102
101_H	HALLMARK_HYPOXIA	2.81712e-05	0.000156981	0.57561	0.477052	1.84041	177
101_H	HALLMARK_UV_RESPONSE_UP	2.82565e-05	0.000156981	0.57561	0.503301	1.88395	143
101_H	HALLMARK_GLYCOLYSIS	3.81577e-05	0.000190788	0.557332	0.467373	1.80908	180
101_H	HALLMARK_ESTROGEN_RESPONSE_EARLY	0.00178052	0.00809328	0.45506	0.421696	1.61974	167
101_H	HALLMARK_REACTIVE_OXYGEN_SPECIES_PATHWAY	0.00253616	0.0105673	0.431708	0.583209	1.84617	46
101_H	HALLMARK_E2F_TARGETS	0.00402142	0.015467	0.407018	-0.322528	-1.45019	191
101_H	HALLMARK_HEME_METABOLISM	0.00521935	0.0186405	0.407018	0.394291	1.50963	168
101_H	HALLMARK_ESTROGEN_RESPONSE_LATE	0.0102673	0.0342242	0.38073	0.389218	1.49072	165
101_H	HALLMARK_CHOLESTEROL_HOMEOSTASIS	0.0196735	0.0614796	0.352488	0.465302	1.58277	73
101_H	HALLMARK_APICAL_SURFACE	0.0221973	0.0652862	0.352488	0.587776	1.70332	29
101_H	HALLMARK_IL6_JAK_STAT3_SIGNALING	0.0545723	0.15159	0.234393	0.402136	1.37695	77
101_H	HALLMARK_ANDROGEN_RESPONSE	0.0609929	0.152482	0.216543	0.379986	1.34619	95
101_H	HALLMARK_PROTEIN_SECRETION	0.0608427	0.152482	0.321776	-0.323213	-1.30088	93
101_H	HALLMARK_P53_PATHWAY	0.075227	0.179112	0.184706	0.329669	1.27651	185
101_H	HALLMARK_APOPTOSIS	0.113821	0.243006	0.151149	0.331875	1.23943	142
101_H	HALLMARK_IL2_STAT5_SIGNALING	0.115435	0.243006	0.146416	0.32308	1.24096	167
101_H	HALLMARK_KRAS_SIGNALING_DN	0.116643	0.243006	0.153159	0.361865	1.27656	93
101_H	HALLMARK_HEDGEHOG_SIGNALING	0.128596	0.257121	0.159647	0.459017	1.32482	28
101_H	HALLMARK_TGF_BETA_SIGNALING	0.138846	0.257121	0.146416	0.396444	1.27575	51
101_H	HALLMARK_TNFA_SIGNALING_VIA_NFKB	0.138601	0.257121	0.132147	0.312498	1.21067	184
101_H	HALLMARK_KRAS_SIGNALING_UP	0.14752	0.263428	0.128143	0.317035	1.21276	162
101_H	HALLMARK_MYC_TARGETS_V2	0.15969	0.275327	0.135002	0.376959	1.23271	57
101_H	HALLMARK_G2M_CHECKPOINT	0.171674	0.286123	0.224966	-0.247792	-1.11652	186
101_H	HALLMARK_UV_RESPONSE_DN	0.199446	0.321687	0.111463	0.315553	1.16731	128
101_H	HALLMARK_MYOGENESIS	0.251719	0.393312	0.096563	0.30802	1.13714	125
101_H	HALLMARK_COMPLEMENT	0.273919	0.408497	0.0888945	0.288818	1.10672	170
101_H	HALLMARK_MITOTIC_SPINDLE	0.277778	0.408497	0.181383	-0.234756	-1.05757	193
101_H	HALLMARK_ANGIOGENESIS	0.359797	0.502513	0.0878313	0.36765	1.05635	27
101_H	HALLMARK_EPITHELIAL_MESENCHYMAL_TRANSITION	0.362903	0.502513	0.145516	-0.241716	-1.04639	152
101_H	HALLMARK_WNT_BETA_CATENIN_SIGNALING	0.371859	0.502513	0.109684	-0.313731	-1.04649	36
101_H	HALLMARK_PI3K_AKT_MTOR_SIGNALING	0.438298	0.576708	0.0683111	0.287982	1.01474	92
101_H	HALLMARK_PANCREAS_BETA_CELLS	0.572917	0.734509	0.0650878	0.333097	0.910895	20
101_H	HALLMARK_NOTCH_SIGNALING	0.634648	0.79331	0.0596037	0.302605	0.87692	29
101_H	HALLMARK_APICAL_JUNCTION	0.657025	0.79422	0.105125	-0.21782	-0.938021	154
101_H	HALLMARK_COAGULATION	0.683029	0.79422	0.046882	0.243033	0.889343	121
101_H	HALLMARK_INFLAMMATORY_RESPONSE	0.676985	0.79422	0.0454059	0.241123	0.9071	148
101_H	HALLMARK_ALLOGRAFT_REJECTION	0.723347	0.821985	0.0425023	0.233576	0.876367	144
101_H	HALLMARK_INTERFERON_ALPHA_RESPONSE	0.817881	0.908756	0.0797706	-0.207798	-0.841379	96
101_H	HALLMARK_SPERMATOGENESIS	0.852601	0.92674	0.0706196	-0.212662	-0.805297	65
101_H	HALLMARK_UNFOLDED_PROTEIN_RESPONSE	0.897328	0.954604	0.0344175	0.207943	0.754293	113
101_H	HALLMARK_DNA_REPAIR	0.998654	1	0.0269563	0.164988	0.620681	148
101_H	HALLMARK_INTERFERON_GAMMA_RESPONSE	0.978261	1	0.0847985	-0.173239	-0.778319	183
101_H	HALLMARK_MYC_TARGETS_V1	1	1	0.0875697	-0.150971	-0.681821	200
JEL_H	HALLMARK_UNFOLDED_PROTEIN_RESPONSE	3.57192e-11	1.78596e-09	0.851339	0.632811	2.24608	113
JEL_H	HALLMARK_MTORC1_SIGNALING	1.54594e-10	3.86485e-09	0.826657	0.549507	2.07506	197
JEL_H	HALLMARK_E2F_TARGETS	2.02854e-06	3.38091e-05	0.627257	-0.400376	-1.80146	191
JEL_H	HALLMARK_TNFA_SIGNALING_VIA_NFKB	8.95912e-06	0.000111989	0.593325	0.468695	1.75558	184
JEL_H	HALLMARK_P53_PATHWAY	1.75775e-05	0.000175775	0.57561	0.468226	1.75562	185
JEL_H	HALLMARK_HEME_METABOLISM	2.52693e-05	0.000210578	0.57561	0.474501	1.757	168
JEL_H	HALLMARK_REACTIVE_OXYGEN_SPECIES_PATHWAY	3.74223e-05	0.000267302	0.557332	0.637152	1.98518	46
JEL_H	HALLMARK_MYC_TARGETS_V1	0.000131536	0.000822103	0.518848	0.432171	1.63573	200
JEL_H	HALLMARK_HYPOXIA	0.000163508	0.000908379	0.518848	0.439863	1.64066	177
JEL_H	HALLMARK_OXIDATIVE_PHOSPHORYLATION	0.000231834	0.00115917	0.518848	0.426539	1.61441	200
JEL_H	HALLMARK_PROTEIN_SECRETION	0.000703849	0.00319931	0.477271	0.49364	1.70732	93
JEL_H	HALLMARK_ADIPOGENESIS	0.00113053	0.00471055	0.45506	0.41205	1.54341	184
JEL_H	HALLMARK_TGF_BETA_SIGNALING	0.0017376	0.00668308	0.45506	0.539995	1.71505	51
JEL_H	HALLMARK_G2M_CHECKPOINT	0.00252419	0.00901496	0.431708	-0.335431	-1.4933	186
JEL_H	HALLMARK_UV_RESPONSE_UP	0.00338568	0.0112856	0.431708	0.418381	1.5313	143
JEL_H	HALLMARK_MYC_TARGETS_V2	0.00386112	0.012066	0.431708	0.527109	1.71293	57
JEL_H	HALLMARK_UV_RESPONSE_DN	0.00430807	0.0126708	0.407018	0.43175	1.55872	128
JEL_H	HALLMARK_APOPTOSIS	0.00487882	0.0135523	0.407018	0.421397	1.53861	142
JEL_H	HALLMARK_XENOBIOTIC_METABOLISM	0.00677934	0.0178404	0.407018	0.38177	1.43187	188
JEL_H	HALLMARK_COMPLEMENT	0.0131023	0.0327557	0.38073	0.37676	1.39821	170
JEL_H	HALLMARK_IL6_JAK_STAT3_SIGNALING	0.0223878	0.0533043	0.352488	0.434515	1.46676	77
JEL_H	HALLMARK_KRAS_SIGNALING_DN	0.0255874	0.0581532	0.352488	-0.353884	-1.40074	93
JEL_H	HALLMARK_ESTROGEN_RESPONSE_EARLY	0.0301817	0.0656124	0.352488	0.362917	1.34398	167
JEL_H	HALLMARK_CHOLESTEROL_HOMEOSTASIS	0.0452055	0.090411	0.248911	0.414625	1.39362	73
JEL_H	HALLMARK_MITOTIC_SPINDLE	0.0435835	0.090411	0.237794	0.341668	1.28797	193
JEL_H	HALLMARK_PI3K_AKT_MTOR_SIGNALING	0.0604468	0.116244	0.208955	0.384273	1.32713	92
JEL_H	HALLMARK_ANDROGEN_RESPONSE	0.0913907	0.169242	0.168238	0.370105	1.27999	95
JEL_H	HALLMARK_APICAL_SURFACE	0.105346	0.185143	0.170932	0.463789	1.33316	29
JEL_H	HALLMARK_COAGULATION	0.114537	0.185143	0.282013	-0.285465	-1.19189	121
JEL_H	HALLMARK_ESTROGEN_RESPONSE_LATE	0.113043	0.185143	0.144631	0.330179	1.22264	165
JEL_H	HALLMARK_IL2_STAT5_SIGNALING	0.122195	0.185143	0.138805	0.327154	1.21154	167
JEL_H	HALLMARK_INFLAMMATORY_RESPONSE	0.120948	0.185143	0.1396	0.330962	1.21274	148
JEL_H	HALLMARK_SPERMATOGENESIS	0.121508	0.185143	0.148262	0.385013	1.27448	65
JEL_H	HALLMARK_MYOGENESIS	0.135204	0.19883	0.132846	0.336959	1.21563	125
JEL_H	HALLMARK_EPITHELIAL_MESENCHYMAL_TRANSITION	0.154135	0.220193	0.122108	0.323783	1.1863	152
JEL_H	HALLMARK_GLYCOLYSIS	0.173594	0.241103	0.112379	0.311689	1.16793	180
JEL_H	HALLMARK_BILE_ACID_METABOLISM	0.180328	0.243686	0.213928	-0.283115	-1.1488	102
JEL_H	HALLMARK_PEROXISOME	0.198423	0.261083	0.108394	0.340373	1.17552	92
JEL_H	HALLMARK_FATTY_ACID_METABOLISM	0.254975	0.318719	0.0899861	0.303871	1.11396	147
JEL_H	HALLMARK_INTERFERON_ALPHA_RESPONSE	0.25	0.318719	0.17822	-0.271284	-1.08541	96
JEL_H	HALLMARK_KRAS_SIGNALING_UP	0.284644	0.347127	0.0840746	0.296407	1.09471	162
JEL_H	HALLMARK_NOTCH_SIGNALING	0.333333	0.396825	0.122679	-0.354023	-1.09456	29
JEL_H	HALLMARK_PANCREAS_BETA_CELLS	0.412214	0.479318	0.103958	-0.363739	-1.03023	20
JEL_H	HALLMARK_DNA_REPAIR	0.5798	0.658864	0.0489954	0.258881	0.948612	148
JEL_H	HALLMARK_HEDGEHOG_SIGNALING	0.595912	0.662124	0.0584693	0.321552	0.914581	28
JEL_H	HALLMARK_WNT_BETA_CATENIN_SIGNALING	0.61796	0.671696	0.0552496	0.304879	0.90902	36
JEL_H	HALLMARK_ANGIOGENESIS	0.662234	0.704504	0.0793435	-0.29094	-0.887211	27
JEL_H	HALLMARK_APICAL_JUNCTION	0.787154	0.819952	0.0353911	0.232421	0.852716	154
JEL_H	HALLMARK_ALLOGRAFT_REJECTION	0.835411	0.852461	0.0320704	0.224494	0.821262	144
JEL_H	HALLMARK_INTERFERON_GAMMA_RESPONSE	0.954657	0.954657	0.0243564	0.203453	0.762279	183
RVQ_H	HALLMARK_UNFOLDED_PROTEIN_RESPONSE	8.09272e-07	4.04636e-05	0.659444	0.550655	1.95366	113
RVQ_H	HALLMARK_TNFA_SIGNALING_VIA_NFKB	4.82082e-06	0.000120521	0.610527	0.486313	1.82842	184
RVQ_H	HALLMARK_MTORC1_SIGNALING	2.04578e-05	0.000340963	0.57561	0.464191	1.75208	197
RVQ_H	HALLMARK_HEME_METABOLISM	3.08047e-05	0.000385058	0.557332	0.479512	1.78027	168
RVQ_H	HALLMARK_HYPOXIA	6.4098e-05	0.00064098	0.538434	0.463671	1.73299	177
RVQ_H	HALLMARK_OXIDATIVE_PHOSPHORYLATION	9.12412e-05	0.000760343	0.538434	0.449601	1.70253	200
RVQ_H	HALLMARK_P53_PATHWAY	0.000275646	0.0019689	0.498493	0.430679	1.61962	185
RVQ_H	HALLMARK_APOPTOSIS	0.000635701	0.00397313	0.477271	0.455924	1.66322	142
RVQ_H	HALLMARK_IL2_STAT5_SIGNALING	0.00119519	0.00663993	0.45506	0.428742	1.59166	167
RVQ_H	HALLMARK_REACTIVE_OXYGEN_SPECIES_PATHWAY	0.00133642	0.00668212	0.45506	0.584927	1.81525	46
RVQ_H	HALLMARK_CHOLESTEROL_HOMEOSTASIS	0.00151249	0.00687496	0.45506	-0.43643	-1.6544	73
RVQ_H	HALLMARK_IL6_JAK_STAT3_SIGNALING	0.0034542	0.0143925	0.431708	0.488892	1.64393	77
RVQ_H	HALLMARK_KRAS_SIGNALING_UP	0.00484639	0.0177118	0.407018	0.40354	1.49367	162
RVQ_H	HALLMARK_UV_RESPONSE_UP	0.0049593	0.0177118	0.407018	0.41689	1.52421	143
RVQ_H	HALLMARK_XENOBIOTIC_METABOLISM	0.005495	0.0183167	0.407018	0.399011	1.49955	188
RVQ_H	HALLMARK_COAGULATION	0.0190017	0.0558874	0.352488	-0.336875	-1.40198	121
RVQ_H	HALLMARK_PI3K_AKT_MTOR_SIGNALING	0.0184025	0.0558874	0.352488	0.423087	1.46451	92
RVQ_H	HALLMARK_COMPLEMENT	0.0217483	0.060412	0.352488	0.37409	1.39062	170
RVQ_H	HALLMARK_ESTROGEN_RESPONSE_LATE	0.0238974	0.062888	0.352488	0.373179	1.38662	165
RVQ_H	HALLMARK_TGF_BETA_SIGNALING	0.0284986	0.0712464	0.352488	0.485102	1.53454	51
RVQ_H	HALLMARK_ESTROGEN_RESPONSE_EARLY	0.0314861	0.0749219	0.287857	0.361675	1.34268	167
RVQ_H	HALLMARK_INFLAMMATORY_RESPONSE	0.0329656	0.0749219	0.321776	0.374863	1.37465	148
RVQ_H	HALLMARK_ADIPOGENESIS	0.0517879	0.112582	0.21925	0.345147	1.29767	184
RVQ_H	HALLMARK_GLYCOLYSIS	0.060794	0.121935	0.202072	0.342253	1.28479	180
RVQ_H	HALLMARK_KRAS_SIGNALING_DN	0.0609677	0.121935	0.321776	-0.31832	-1.25761	93
RVQ_H	HALLMARK_MITOTIC_SPINDLE	0.0712531	0.137025	0.184706	0.332075	1.25317	193
RVQ_H	HALLMARK_E2F_TARGETS	0.0795032	0.146824	0.287805	-0.27324	-1.22156	191
RVQ_H	HALLMARK_G2M_CHECKPOINT	0.0822213	0.146824	0.287805	-0.266791	-1.18505	186
RVQ_H	HALLMARK_UV_RESPONSE_DN	0.0885417	0.152658	0.169571	0.349766	1.26473	128
RVQ_H	HALLMARK_FATTY_ACID_METABOLISM	0.147914	0.246523	0.12564	0.324714	1.19119	147
RVQ_H	HALLMARK_APICAL_SURFACE	0.165854	0.267506	0.135741	0.434654	1.24023	29
RVQ_H	HALLMARK_ANDROGEN_RESPONSE	0.183288	0.273598	0.11524	0.342113	1.18374	95
RVQ_H	HALLMARK_NOTCH_SIGNALING	0.186047	0.273598	0.164406	-0.399947	-1.24143	29
RVQ_H	HALLMARK_PEROXISOME	0.179521	0.273598	0.115734	0.345994	1.19765	92
RVQ_H	HALLMARK_MYOGENESIS	0.196871	0.280584	0.108394	0.325494	1.17341	125
RVQ_H	HALLMARK_PANCREAS_BETA_CELLS	0.20202	0.280584	0.155242	-0.433008	-1.21155	20
RVQ_H	HALLMARK_MYC_TARGETS_V1	0.217877	0.290062	0.227987	-0.241576	-1.07541	200
RVQ_H	HALLMARK_MYC_TARGETS_V2	0.220447	0.290062	0.168238	-0.316757	-1.14758	57
RVQ_H	HALLMARK_BILE_ACID_METABOLISM	0.310253	0.393519	0.0828962	0.31316	1.09719	102
RVQ_H	HALLMARK_INTERFERON_GAMMA_RESPONSE	0.314815	0.393519	0.0780892	0.285811	1.07459	183
RVQ_H	HALLMARK_ANGIOGENESIS	0.333871	0.40716	0.0894367	0.38528	1.0849	27
RVQ_H	HALLMARK_SPERMATOGENESIS	0.36	0.428571	0.0787114	0.323767	1.06949	65
RVQ_H	HALLMARK_PROTEIN_SECRETION	0.379679	0.441487	0.0725352	0.303791	1.05101	93
RVQ_H	HALLMARK_HEDGEHOG_SIGNALING	0.395161	0.449047	0.0802023	0.368073	1.04256	28
RVQ_H	HALLMARK_WNT_BETA_CATENIN_SIGNALING	0.53719	0.596878	0.0928481	-0.287865	-0.949598	36
RVQ_H	HALLMARK_EPITHELIAL_MESENCHYMAL_TRANSITION	0.642677	0.698562	0.0448645	0.251286	0.923319	152
RVQ_H	HALLMARK_ALLOGRAFT_REJECTION	0.683143	0.726748	0.0422468	0.243877	0.892294	144
RVQ_H	HALLMARK_APICAL_JUNCTION	0.78699	0.819781	0.0359969	0.232017	0.852253	154
RVQ_H	HALLMARK_INTERFERON_ALPHA_RESPONSE	0.858491	0.876011	0.0344919	0.225845	0.7835	96
RVQ_H	HALLMARK_DNA_REPAIR	0.948035	0.948035	0.0265351	0.2037	0.746982	148
IRZ_H	HALLMARK_MTORC1_SIGNALING	1.41073e-11	3.52683e-10	0.875325	0.559847	2.21022	197
IRZ_H	HALLMARK_XENOBIOTIC_METABOLISM	9.57353e-12	3.52683e-10	0.875325	0.564527	2.21466	188
IRZ_H	HALLMARK_FATTY_ACID_METABOLISM	3.43701e-09	5.72834e-08	0.774939	0.563818	2.15486	147
IRZ_H	HALLMARK_OXIDATIVE_PHOSPHORYLATION	5.62128e-09	7.02661e-08	0.761461	0.514835	2.03527	200
IRZ_H	HALLMARK_E2F_TARGETS	4.54911e-08	4.54911e-07	0.719513	-0.447946	-1.98665	191
IRZ_H	HALLMARK_PEROXISOME	2.12819e-07	1.77349e-06	0.690132	0.593256	2.11602	92
IRZ_H	HALLMARK_ADIPOGENESIS	3.34755e-05	0.000192105	0.557332	0.455756	1.78148	184
IRZ_H	HALLMARK_BILE_ACID_METABOLISM	3.45789e-05	0.000192105	0.557332	0.524957	1.88875	102
IRZ_H	HALLMARK_UV_RESPONSE_UP	3.13838e-05	0.000192105	0.557332	0.47001	1.78099	143
IRZ_H	HALLMARK_G2M_CHECKPOINT	4.12973e-05	0.000206486	0.557332	-0.385649	-1.71328	186
IRZ_H	HALLMARK_HEME_METABOLISM	4.64411e-05	0.000211096	0.557332	0.458061	1.7755	168
IRZ_H	HALLMARK_UNFOLDED_PROTEIN_RESPONSE	9.3828e-05	0.00039095	0.538434	0.503633	1.8471	113
IRZ_H	HALLMARK_REACTIVE_OXYGEN_SPECIES_PATHWAY	0.000258395	0.000993827	0.498493	0.607825	1.94403	46
IRZ_H	HALLMARK_EPITHELIAL_MESENCHYMAL_TRANSITION	0.00108969	0.00389176	0.45506	-0.364233	-1.55487	152
IRZ_H	HALLMARK_CHOLESTEROL_HOMEOSTASIS	0.00173968	0.00579893	0.45506	0.478046	1.64908	73
IRZ_H	HALLMARK_MYC_TARGETS_V1	0.00508453	0.0158892	0.407018	-0.309149	-1.37489	200
IRZ_H	HALLMARK_ESTROGEN_RESPONSE_LATE	0.00716311	0.021068	0.407018	0.388473	1.5061	165
IRZ_H	HALLMARK_GLYCOLYSIS	0.00920391	0.0255664	0.38073	0.372607	1.45566	180
IRZ_H	HALLMARK_MYC_TARGETS_V2	0.0144295	0.0379723	0.38073	-0.428209	-1.57074	57
IRZ_H	HALLMARK_P53_PATHWAY	0.0170835	0.0427088	0.352488	0.35191	1.37588	185
IRZ_H	HALLMARK_UV_RESPONSE_DN	0.0273613	0.0651459	0.352488	-0.307408	-1.29351	128
IRZ_H	HALLMARK_INTERFERON_ALPHA_RESPONSE	0.0322637	0.0733265	0.321776	-0.336974	-1.34719	96
IRZ_H	HALLMARK_HYPOXIA	0.0390535	0.0848989	0.321776	0.341754	1.33309	177
IRZ_H	HALLMARK_COMPLEMENT	0.0433018	0.0866035	0.252961	0.340203	1.31824	170
IRZ_H	HALLMARK_NOTCH_SIGNALING	0.0420828	0.0866035	0.321776	-0.469994	-1.45969	29
IRZ_H	HALLMARK_ESTROGEN_RESPONSE_EARLY	0.0535475	0.102976	0.224966	0.333217	1.29387	167
IRZ_H	HALLMARK_DNA_REPAIR	0.0746285	0.138201	0.287805	-0.283117	-1.20419	148
IRZ_H	HALLMARK_TGF_BETA_SIGNALING	0.0779014	0.13911	0.202072	0.418219	1.36187	51
IRZ_H	HALLMARK_APOPTOSIS	0.0880976	0.151892	0.287805	-0.288959	-1.22929	142
IRZ_H	HALLMARK_KRAS_SIGNALING_UP	0.105263	0.175439	0.157403	0.320298	1.23822	162
IRZ_H	HALLMARK_ANDROGEN_RESPONSE	0.12301	0.194207	0.15017	0.348469	1.24807	95
IRZ_H	HALLMARK_APICAL_JUNCTION	0.124293	0.194207	0.287805	-0.278502	-1.18697	154
IRZ_H	HALLMARK_APICAL_SURFACE	0.130137	0.197177	0.159647	0.443682	1.29848	29
IRZ_H	HALLMARK_IL2_STAT5_SIGNALING	0.153949	0.225564	0.126876	0.306721	1.19099	167
IRZ_H	HALLMARK_MITOTIC_SPINDLE	0.157895	0.225564	0.227987	-0.252495	-1.12436	193
IRZ_H	HALLMARK_MYOGENESIS	0.16388	0.227611	0.202072	-0.272753	-1.14228	125
IRZ_H	HALLMARK_WNT_BETA_CATENIN_SIGNALING	0.251244	0.339519	0.13649	-0.347201	-1.14853	36
IRZ_H	HALLMARK_PANCREAS_BETA_CELLS	0.266087	0.350114	0.107554	0.417832	1.14672	20
IRZ_H	HALLMARK_KRAS_SIGNALING_DN	0.318314	0.408095	0.0862866	0.30721	1.09651	93
IRZ_H	HALLMARK_HEDGEHOG_SIGNALING	0.329949	0.412437	0.0928481	0.375325	1.09259	28
IRZ_H	HALLMARK_COAGULATION	0.347267	0.423496	0.131458	-0.246723	-1.03467	121
IRZ_H	HALLMARK_INTERFERON_GAMMA_RESPONSE	0.393822	0.459041	0.135741	-0.230642	-1.0227	183
IRZ_H	HALLMARK_PI3K_AKT_MTOR_SIGNALING	0.394775	0.459041	0.0747385	0.292491	1.04326	92
IRZ_H	HALLMARK_PROTEIN_SECRETION	0.40843	0.464125	0.0730744	0.288863	1.03102	93
IRZ_H	HALLMARK_INFLAMMATORY_RESPONSE	0.521739	0.57971	0.111463	-0.229904	-0.977855	148
IRZ_H	HALLMARK_SPERMATOGENESIS	0.535604	0.582178	0.0628004	0.280293	0.952114	65
IRZ_H	HALLMARK_IL6_JAK_STAT3_SIGNALING	0.578711	0.61565	0.0576091	0.266269	0.92509	77
IRZ_H	HALLMARK_ANGIOGENESIS	0.656098	0.683435	0.0753094	-0.297312	-0.897248	27
IRZ_H	HALLMARK_TNFA_SIGNALING_VIA_NFKB	0.67253	0.686256	0.0459538	0.231575	0.905192	184
IRZ_H	HALLMARK_ALLOGRAFT_REJECTION	0.961131	0.961131	0.0747385	-0.184374	-0.786228	144
801_H	HALLMARK_XENOBIOTIC_METABOLISM	1.07996e-13	5.39981e-12	0.954542	0.570009	2.32807	188
801_H	HALLMARK_FATTY_ACID_METABOLISM	2.99584e-11	7.4896e-10	0.851339	0.587381	2.3334	147
801_H	HALLMARK_OXIDATIVE_PHOSPHORYLATION	6.20015e-11	1.03336e-09	0.839089	0.526479	2.16401	200
801_H	HALLMARK_PEROXISOME	5.99281e-08	7.49101e-07	0.704976	0.590223	2.19303	92
801_H	HALLMARK_ADIPOGENESIS	2.38904e-06	2.38904e-05	0.627257	0.458853	1.86888	184
801_H	HALLMARK_BILE_ACID_METABOLISM	8.98983e-06	7.28595e-05	0.593325	0.515027	1.93769	102
801_H	HALLMARK_MTORC1_SIGNALING	1.02003e-05	7.28595e-05	0.593325	0.439466	1.80573	197
801_H	HALLMARK_HEME_METABOLISM	1.79485e-05	0.000112178	0.57561	0.453301	1.82743	168
801_H	HALLMARK_ESTROGEN_RESPONSE_LATE	0.000235132	0.00110619	0.518848	0.426762	1.72409	165
801_H	HALLMARK_INTERFERON_ALPHA_RESPONSE	0.000243361	0.00110619	0.518848	-0.4304	-1.81785	96
801_H	HALLMARK_REACTIVE_OXYGEN_SPECIES_PATHWAY	0.000211568	0.00110619	0.518848	0.581818	1.93344	46
801_H	HALLMARK_UV_RESPONSE_UP	0.00061732	0.00257217	0.477271	0.421462	1.66318	143
801_H	HALLMARK_INTERFERON_GAMMA_RESPONSE	0.00123954	0.00476746	0.45506	-0.329694	-1.55073	183
801_H	HALLMARK_ESTROGEN_RESPONSE_EARLY	0.0048338	0.0169751	0.407018	0.380576	1.53364	167
801_H	HALLMARK_MITOTIC_SPINDLE	0.00509254	0.0169751	0.407018	0.362306	1.4851	193
801_H	HALLMARK_P53_PATHWAY	0.00804064	0.025127	0.38073	0.359217	1.46423	185
801_H	HALLMARK_EPITHELIAL_MESENCHYMAL_TRANSITION	0.0144953	0.0403953	0.38073	-0.309858	-1.4013	152
801_H	HALLMARK_UNFOLDED_PROTEIN_RESPONSE	0.0145423	0.0403953	0.38073	0.388709	1.48024	113
801_H	HALLMARK_APICAL_SURFACE	0.0254701	0.0670265	0.352488	0.528509	1.60643	29
801_H	HALLMARK_E2F_TARGETS	0.0433795	0.108449	0.321776	-0.269181	-1.27191	191
801_H	HALLMARK_G2M_CHECKPOINT	0.0731954	0.174275	0.287805	-0.263338	-1.23851	186
801_H	HALLMARK_PI3K_AKT_MTOR_SIGNALING	0.0792768	0.180174	0.186433	0.349936	1.30022	92
801_H	HALLMARK_TNFA_SIGNALING_VIA_NFKB	0.0852615	0.185351	0.287805	-0.250637	-1.18064	184
801_H	HALLMARK_GLYCOLYSIS	0.125648	0.251295	0.1396	0.300674	1.22316	180
801_H	HALLMARK_IL2_STAT5_SIGNALING	0.120779	0.251295	0.142901	0.303285	1.22217	167
801_H	HALLMARK_UV_RESPONSE_DN	0.139378	0.268034	0.135002	0.309602	1.20918	128
801_H	HALLMARK_APOPTOSIS	0.144772	0.268097	0.131458	0.304846	1.19944	142
801_H	HALLMARK_MYC_TARGETS_V2	0.166181	0.296751	0.186433	-0.316526	-1.21389	57
801_H	HALLMARK_WNT_BETA_CATENIN_SIGNALING	0.225389	0.388601	0.148262	-0.335044	-1.16335	36
801_H	HALLMARK_HYPOXIA	0.257143	0.428571	0.0919686	0.274254	1.11289	177
801_H	HALLMARK_INFLAMMATORY_RESPONSE	0.272358	0.439287	0.170932	-0.241787	-1.0908	148
801_H	HALLMARK_COMPLEMENT	0.288889	0.444162	0.0857844	0.271744	1.09475	170
801_H	HALLMARK_NOTCH_SIGNALING	0.30203	0.444162	0.124434	-0.34702	-1.12435	29
801_H	HALLMARK_TGF_BETA_SIGNALING	0.299848	0.444162	0.0922597	0.326484	1.10793	51
801_H	HALLMARK_PANCREAS_BETA_CELLS	0.320819	0.458313	0.0949752	0.387987	1.09306	20
801_H	HALLMARK_KRAS_SIGNALING_DN	0.333333	0.458464	0.0817516	0.293289	1.08901	93
801_H	HALLMARK_MYC_TARGETS_V1	0.339263	0.458464	0.0756946	0.257508	1.05844	200
801_H	HALLMARK_MYOGENESIS	0.437077	0.575101	0.0661326	0.260981	1.01665	125
801_H	HALLMARK_HEDGEHOG_SIGNALING	0.486134	0.623248	0.0701132	0.324201	0.979078	28
801_H	HALLMARK_ANDROGEN_RESPONSE	0.542538	0.678173	0.0572461	0.256318	0.955048	95
801_H	HALLMARK_PROTEIN_SECRETION	0.606443	0.739564	0.0522693	0.24706	0.917356	93
801_H	HALLMARK_COAGULATION	0.635734	0.743918	0.0495902	0.23696	0.912689	121
801_H	HALLMARK_IL6_JAK_STAT3_SIGNALING	0.639769	0.743918	0.0511148	0.248526	0.898952	77
801_H	HALLMARK_KRAS_SIGNALING_UP	0.740838	0.841861	0.0400032	0.21646	0.868456	162
801_H	HALLMARK_ALLOGRAFT_REJECTION	0.797619	0.867783	0.0911073	-0.196413	-0.883536	144
801_H	HALLMARK_ANGIOGENESIS	0.798361	0.867783	0.046882	0.259955	0.778856	27
801_H	HALLMARK_CHOLESTEROL_HOMEOSTASIS	0.833333	0.872165	0.0396787	0.218982	0.785218	73
801_H	HALLMARK_SPERMATOGENESIS	0.837278	0.872165	0.0400032	0.21463	0.760289	65
801_H	HALLMARK_APICAL_JUNCTION	0.885375	0.885375	0.0319257	0.198063	0.789076	154
801_H	HALLMARK_DNA_REPAIR	0.882114	0.885375	0.086795	-0.187309	-0.845026	148
VKB_H	HALLMARK_INTERFERON_ALPHA_RESPONSE	3.91337e-21	1.95669e-19	1.18665	-0.731141	-2.90519	96
VKB_H	HALLMARK_INTERFERON_GAMMA_RESPONSE	1.13572e-13	2.83929e-12	0.954542	-0.536585	-2.35904	183
VKB_H	HALLMARK_UNFOLDED_PROTEIN_RESPONSE	6.16146e-06	0.000102691	0.610527	0.50887	1.91959	113
VKB_H	HALLMARK_MTORC1_SIGNALING	3.97351e-05	0.000496689	0.557332	0.421218	1.7081	197
VKB_H	HALLMARK_CHOLESTEROL_HOMEOSTASIS	0.000115265	0.00115265	0.538434	-0.494804	-1.88126	73
VKB_H	HALLMARK_HEME_METABOLISM	0.000170949	0.00142458	0.518848	0.428565	1.70554	168
VKB_H	HALLMARK_TNFA_SIGNALING_VIA_NFKB	0.000368706	0.00263362	0.498493	0.402516	1.61963	184
VKB_H	HALLMARK_HYPOXIA	0.000493224	0.00308265	0.477271	0.407596	1.62955	177
VKB_H	HALLMARK_KRAS_SIGNALING_UP	0.00430207	0.0179253	0.407018	0.37415	1.48256	162
VKB_H	HALLMARK_P53_PATHWAY	0.0038523	0.0179253	0.431708	0.363949	1.46341	185
VKB_H	HALLMARK_UV_RESPONSE_DN	0.00409953	0.0179253	0.407018	0.401596	1.54244	128
VKB_H	HALLMARK_UV_RESPONSE_UP	0.00355248	0.0179253	0.431708	0.391345	1.51727	143
VKB_H	HALLMARK_TGF_BETA_SIGNALING	0.00520711	0.0200273	0.407018	0.493032	1.64694	51
VKB_H	HALLMARK_COAGULATION	0.00850953	0.0303912	0.38073	-0.348133	-1.45006	121
VKB_H	HALLMARK_OXIDATIVE_PHOSPHORYLATION	0.00954445	0.0318148	0.38073	0.347224	1.40556	200
VKB_H	HALLMARK_REACTIVE_OXYGEN_SPECIES_PATHWAY	0.0119073	0.0350214	0.38073	0.495662	1.62217	46
VKB_H	HALLMARK_XENOBIOTIC_METABOLISM	0.0118618	0.0350214	0.38073	0.350158	1.41129	188
VKB_H	HALLMARK_ESTROGEN_RESPONSE_EARLY	0.0174186	0.048385	0.352488	-0.299865	-1.2925	167
VKB_H	HALLMARK_E2F_TARGETS	0.0186091	0.0489712	0.352488	-0.299028	-1.31846	191
VKB_H	HALLMARK_KRAS_SIGNALING_DN	0.0229663	0.0574156	0.352488	-0.343974	-1.36157	93
VKB_H	HALLMARK_APICAL_JUNCTION	0.0377581	0.0899002	0.321776	-0.301129	-1.28458	154
VKB_H	HALLMARK_BILE_ACID_METABOLISM	0.0424165	0.0964012	0.321776	-0.324554	-1.31548	102
VKB_H	HALLMARK_MITOTIC_SPINDLE	0.0450704	0.0979792	0.252961	0.316084	1.28037	193
VKB_H	HALLMARK_FATTY_ACID_METABOLISM	0.0750751	0.156406	0.287857	-0.28453	-1.21697	147
VKB_H	HALLMARK_DNA_REPAIR	0.115152	0.230303	0.231127	-0.274554	-1.17365	148
VKB_H	HALLMARK_APOPTOSIS	0.136842	0.253293	0.144631	0.309774	1.19927	142
VKB_H	HALLMARK_IL2_STAT5_SIGNALING	0.141844	0.253293	0.137251	0.298346	1.19017	167
VKB_H	HALLMARK_MYOGENESIS	0.135838	0.253293	0.206588	-0.280741	-1.17295	125
VKB_H	HALLMARK_PROTEIN_SECRETION	0.180303	0.310867	0.124434	0.321366	1.17869	93
VKB_H	HALLMARK_GLYCOLYSIS	0.199713	0.313927	0.113787	0.28499	1.14462	180
VKB_H	HALLMARK_HEDGEHOG_SIGNALING	0.194158	0.313927	0.128143	0.406062	1.21395	28
VKB_H	HALLMARK_NOTCH_SIGNALING	0.200913	0.313927	0.147331	-0.392323	-1.21757	29
VKB_H	HALLMARK_PANCREAS_BETA_CELLS	0.221461	0.335547	0.1396	-0.427005	-1.1994	20
VKB_H	HALLMARK_ANDROGEN_RESPONSE	0.238739	0.341055	0.105125	0.307123	1.13203	95
VKB_H	HALLMARK_COMPLEMENT	0.237337	0.341055	0.103197	0.280764	1.11602	170
VKB_H	HALLMARK_G2M_CHECKPOINT	0.279221	0.387807	0.149208	-0.241879	-1.06465	186
VKB_H	HALLMARK_EPITHELIAL_MESENCHYMAL_TRANSITION	0.321168	0.422589	0.0860347	0.27223	1.06738	152
VKB_H	HALLMARK_ESTROGEN_RESPONSE_LATE	0.315714	0.422589	0.0857844	0.269301	1.07114	165
VKB_H	HALLMARK_ADIPOGENESIS	0.420601	0.491618	0.0707899	0.252149	1.01459	184
VKB_H	HALLMARK_ANGIOGENESIS	0.393365	0.491618	0.102449	-0.342164	-1.02906	27
VKB_H	HALLMARK_APICAL_SURFACE	0.432624	0.491618	0.08042	0.338825	1.01415	29
VKB_H	HALLMARK_IL6_JAK_STAT3_SIGNALING	0.415888	0.491618	0.0756946	0.284904	1.01717	77
VKB_H	HALLMARK_PI3K_AKT_MTOR_SIGNALING	0.427692	0.491618	0.0736213	0.277027	1.01092	92
VKB_H	HALLMARK_SPERMATOGENESIS	0.387521	0.491618	0.0822055	0.301081	1.04509	65
VKB_H	HALLMARK_WNT_BETA_CATENIN_SIGNALING	0.585664	0.650738	0.0643583	0.299821	0.929112	36
VKB_H	HALLMARK_PEROXISOME	0.601538	0.653846	0.057006	0.25217	0.920211	92
VKB_H	HALLMARK_MYC_TARGETS_V1	0.644737	0.68589	0.0925529	-0.213474	-0.947017	200
VKB_H	HALLMARK_MYC_TARGETS_V2	0.782716	0.815329	0.0670513	-0.229194	-0.840311	57
VKB_H	HALLMARK_INFLAMMATORY_RESPONSE	0.828869	0.845785	0.0407404	0.214354	0.836027	148
VKB_H	HALLMARK_ALLOGRAFT_REJECTION	0.928465	0.928465	0.035542	0.198808	0.773159	144
FWG_H	HALLMARK_TNFA_SIGNALING_VIA_NFKB	3.87976e-11	1.93988e-09	0.851339	0.511184	2.23628	184
FWG_H	HALLMARK_XENOBIOTIC_METABOLISM	2.9866e-08	7.46649e-07	0.719513	0.460906	2.02938	188
FWG_H	HALLMARK_MYC_TARGETS_V1	4.5028e-07	7.50467e-06	0.674963	-0.431202	-1.92277	200
FWG_H	HALLMARK_UNFOLDED_PROTEIN_RESPONSE	9.12121e-05	0.000912121	0.538434	0.444	1.80786	113
FWG_H	HALLMARK_UV_RESPONSE_UP	7.92454e-05	0.000912121	0.538434	0.424074	1.79473	143
FWG_H	HALLMARK_GLYCOLYSIS	0.000120583	0.00100486	0.538434	-0.37991	-1.68656	180
FWG_H	HALLMARK_FATTY_ACID_METABOLISM	0.000384178	0.00274413	0.498493	0.401464	1.703	147
FWG_H	HALLMARK_G2M_CHECKPOINT	0.000619966	0.00387478	0.477271	-0.365867	-1.62675	186
FWG_H	HALLMARK_BILE_ACID_METABOLISM	0.00143365	0.0079647	0.45506	0.409971	1.6338	102
FWG_H	HALLMARK_ADIPOGENESIS	0.00206603	0.0103301	0.431708	0.345516	1.51153	184
FWG_H	HALLMARK_IL2_STAT5_SIGNALING	0.00308916	0.012028	0.431708	0.353681	1.52905	167
FWG_H	HALLMARK_INTERFERON_ALPHA_RESPONSE	0.00312728	0.012028	0.431708	-0.397995	-1.60406	96
FWG_H	HALLMARK_PEROXISOME	0.0030771	0.012028	0.431708	0.412349	1.62407	92
FWG_H	HALLMARK_CHOLESTEROL_HOMEOSTASIS	0.00513763	0.0183487	0.407018	-0.424364	-1.63449	73
FWG_H	HALLMARK_DNA_REPAIR	0.00951386	0.0317129	0.38073	-0.336415	-1.44648	148
FWG_H	HALLMARK_MTORC1_SIGNALING	0.0112452	0.0351413	0.38073	0.316801	1.40176	197
FWG_H	HALLMARK_E2F_TARGETS	0.0200395	0.0573932	0.352488	-0.304824	-1.35744	191
FWG_H	HALLMARK_REACTIVE_OXYGEN_SPECIES_PATHWAY	0.0206616	0.0573932	0.352488	0.447528	1.56271	46
FWG_H	HALLMARK_HYPOXIA	0.0308641	0.0812212	0.352488	-0.298145	-1.31515	177
FWG_H	HALLMARK_MYC_TARGETS_V2	0.039882	0.099705	0.321776	-0.402956	-1.48901	57
FWG_H	HALLMARK_MYOGENESIS	0.0496032	0.118103	0.287857	-0.31142	-1.31146	125
FWG_H	HALLMARK_UV_RESPONSE_DN	0.0521001	0.118409	0.321776	0.315719	1.31707	128
FWG_H	HALLMARK_KRAS_SIGNALING_DN	0.0593471	0.129015	0.321776	-0.332478	-1.33455	93
FWG_H	HALLMARK_APOPTOSIS	0.0622568	0.129702	0.252961	0.300129	1.26785	142
FWG_H	HALLMARK_PI3K_AKT_MTOR_SIGNALING	0.0653061	0.130612	0.252961	-0.326857	-1.30694	92
FWG_H	HALLMARK_MITOTIC_SPINDLE	0.0756972	0.14018	0.231127	-0.27362	-1.22628	193
FWG_H	HALLMARK_OXIDATIVE_PHOSPHORYLATION	0.073501	0.14018	0.231127	0.276478	1.22505	200
FWG_H	HALLMARK_SPERMATOGENESIS	0.104364	0.186365	0.190023	-0.337011	-1.28128	65
FWG_H	HALLMARK_COAGULATION	0.12249	0.20415	0.179782	-0.286699	-1.19664	121
FWG_H	HALLMARK_P53_PATHWAY	0.121457	0.20415	0.181383	-0.26483	-1.17483	185
FWG_H	HALLMARK_WNT_BETA_CATENIN_SIGNALING	0.131115	0.211477	0.170932	-0.385605	-1.27714	36
FWG_H	HALLMARK_EPITHELIAL_MESENCHYMAL_TRANSITION	0.142857	0.223214	0.166934	-0.274678	-1.1876	152
FWG_H	HALLMARK_ESTROGEN_RESPONSE_EARLY	0.152941	0.225332	0.157403	0.268996	1.16294	167
FWG_H	HALLMARK_IL6_JAK_STAT3_SIGNALING	0.153226	0.225332	0.159647	0.314214	1.20016	77
FWG_H	HALLMARK_APICAL_SURFACE	0.161826	0.23118	0.157403	0.388446	1.23977	29
FWG_H	HALLMARK_INTERFERON_GAMMA_RESPONSE	0.168	0.233333	0.151149	-0.257612	-1.14376	183
FWG_H	HALLMARK_HEME_METABOLISM	0.192534	0.260182	0.138805	0.263374	1.13861	168
FWG_H	HALLMARK_ESTROGEN_RESPONSE_LATE	0.215447	0.283483	0.132846	-0.258284	-1.13292	165
FWG_H	HALLMARK_ANDROGEN_RESPONSE	0.230769	0.295858	0.12564	0.287354	1.13494	95
FWG_H	HALLMARK_COMPLEMENT	0.277328	0.34666	0.114751	-0.246388	-1.0832	170
FWG_H	HALLMARK_HEDGEHOG_SIGNALING	0.299213	0.356205	0.107972	-0.360365	-1.11134	28
FWG_H	HALLMARK_NOTCH_SIGNALING	0.296154	0.356205	0.10714	-0.358225	-1.11823	29
FWG_H	HALLMARK_APICAL_JUNCTION	0.318458	0.369822	0.10592	-0.247175	-1.06973	154
FWG_H	HALLMARK_KRAS_SIGNALING_UP	0.325444	0.369822	0.102822	0.245856	1.0551	162
FWG_H	HALLMARK_TGF_BETA_SIGNALING	0.351967	0.391074	0.100991	0.298447	1.05918	51
FWG_H	HALLMARK_PROTEIN_SECRETION	0.398785	0.433462	0.0922597	-0.255904	-1.02719	93
FWG_H	HALLMARK_INFLAMMATORY_RESPONSE	0.449898	0.478615	0.0860347	-0.23524	-1.01146	148
FWG_H	HALLMARK_ANGIOGENESIS	0.47166	0.491312	0.0828962	0.310723	0.981864	27
FWG_H	HALLMARK_PANCREAS_BETA_CELLS	0.514507	0.525007	0.0758887	-0.329773	-0.944156	20
FWG_H	HALLMARK_ALLOGRAFT_REJECTION	0.648374	0.648374	0.0667426	-0.214544	-0.91832	144
