# Supplementary material for: Apoptotic signatures allow early and rapid screening of drug-induced liver injury to accelerate drug discovery
Source: Commun Med (Lond). 2025 Dec 24;6:48. doi: 10.1038/s43856-025-01306-7 (PMC12827481; doi:10.1038/s43856-025-01306-7)
Supplement: Supplementary file 6 — Supplementary Code [file 43856_2025_1306_MOESM6_ESM.txt]

library(data.table)
library(limma)
library(reshape2)
library(tidyverse)
library(parallel)
library(edgeR)
library(ggridges)

# get the AEGIS signature
tf_regulon_path <- 'data/AEGIS_genes.csv'
tf_regs <- fread(tf_regulon_path) %>%
  dplyr::mutate(AEGIS_signature = "AEGIS_signature") %>%
  distinct(ensembl_gene_id, .keep_all = TRUE)
  
######## CONFIG - please set up your run in this part of the script.  ######## 
######## Everything below the config section is automated but keep in mind that you might need to tweak it to fit your experimental design! ######## 

counts_path <- 'data/AZD1979/counts.txt'  # RNAseq count data (here it's AZD1979)
anno_path <- 'data/AZD1979/SampleSheet.txt'  # RNAseq count data annotation (here it's AZD1979)

# Configure the run
n_runs <- 50   #  number of bootstrap iterations, 50 is a sample big enough to get good parameter estimates (mean AEGIS score and its variance) yet reasonably fast enough, you can lower it to 30-40 for big datasets
count_filter <- 30  # cutoff for low-count genes (depending on the QC)
smallestGroupSize <- 3 # number of samples in the smallest group
n_samples_gauss <- 10000  # number of random samples from the Gaussian parametrised by the bootstrap results
number_of_cpus <- 5 # number of cpu cores used for parallel computation

# Configure the annotation dataframe. 
# Keep in mind that you might need to edit the annotation data.frame and the linear model (design_formula object) to fit the experimental design!
# It's impossible to fix these objects for all possible experiments

sample_id_column_name <- 'Sample_ID'
donor_column_name <- 'Donor'
cmpd_column_name <- 'Compound'
conc_column_name <- 'Conc_nM'
batch_column_name <- 'Batch'
control_level <- 'Vehicle'
control_dose <- '0'  # should be 0, but if its differently named in your annotation df, then change it

# 'treatment_factor' defines which columns will be pasted together as groups for contrasts. We're using no intercept (0 in the formula) and will need to set contrasts, e.g. AZD1979_13000 vs Vehicle_0
treatment_factor <- c(cmpd_column_name, conc_column_name) 
control_factor <- paste(control_level, control_dose, sep='_')  # this will be used as the denominator for contrasts

# Specify the treatments you want to run AEGIS on.
# The should be existing factors in the columns specified in 'Treatment_factor' in the sample annotation df.
treatments_to_run <- c('AZD1979_13', 'AZD1979_50', 'AZD1979_130', 'AZD1979_1300', 'AZD1979_13000')
names(treatments_to_run) <- treatments_to_run

# Set the design formula for AEGIS
design_formula <- formula( sprintf('~ 0 + Treatment_factor + Donor + Batch') )

################################ CONFIG DONE ################################

######## Run BOOTSTRAP AEGIS on our internal data ########

# Load RNAseq data and voom-transform it
sample_anno <- read.table(anno_path, sep='\t', header=T) 
counts <- read.table(counts_path, header=T, sep='\t', row.names=1)
counts$Description <- NULL

# Prep design matrix
row.names(sample_anno) <- sample_anno[,sample_id_column_name]
sample_anno[,cmpd_column_name] <- factor(sample_anno[,cmpd_column_name])
sample_anno[,cmpd_column_name] <- relevel(sample_anno[,cmpd_column_name], ref=control_level)
sample_anno$Treatment_factor <- factor(do.call(paste, c(sample_anno[,treatment_factor], sep='_')))
sample_anno$Treatment_factor <- relevel(sample_anno$Treatment_factor, ref = control_factor)
sample_anno[,batch_column_name] <- factor(sample_anno[,batch_column_name])

# Final design matrix made with configuration on the top of the script.
rnaseq_design <- model.matrix(design_formula, data=sample_anno)

# Filter by counts and run Voom
counts <- counts[,sample_anno$Sample_ID]
M <- median(base::colSums(counts) * 1e-6)
isexpr <- rowSums(cpm(counts, log = F) > count_filter/M) >= smallestGroupSize
counts_filt <- counts[isexpr,]

dge <- DGEList(counts = counts_filt)
dge <- calcNormFactors(dge, method = "TMM")
rnaseq_voom <- voomWithQualityWeights(counts = dge, design = rnaseq_design, plot = TRUE)

# get gene standard deviation
get_group_sd_donors <- function(voom_data){
  l <- lmFit(voom_data)
  rowMeans(l$stdev.unscaled)
}

gene_stddev <- get_group_sd_donors(rnaseq_voom)

# add Gaussian noise to genes based on their variance
add_gaussian_noise <- function(voom_data, stdev_gene) {
  # Create a matrix of Gaussian noise
  noise_mat <- matrix(rnorm(nrow(voom_data) * ncol(voom_data), mean = 0, sd = stdev_gene),
                      nrow = nrow(voom_data), ncol = ncol(voom_data)
  )
  
  # Create a copy of voom_data and add noise
  noise_voom <- copy(voom_data)
  noise_voom$E <- voom_data$E + noise_mat
  
  return(noise_voom)
}

# This is the main bootstrap workhorse function for AEGIS with parallelization
run_simulation_seq <- function(treatment_to_run, voom_data){
  
  design_matrix_dose <- voom_data$design  # extract design matrix from the Voom object
  
  # set up a manual contrast matrix for limma
  contrast_matrix <- matrix(rep(0, ncol(design_matrix_dose)))
  row.names(contrast_matrix) <- colnames(design_matrix_dose)
  contrast_matrix[paste('Treatment_factor', control_level, '_', control_dose, sep=''),] <- -1
  contrast_matrix[paste0("Treatment_factor",treatment_to_run),] <- 1
  
  colnames(contrast_matrix) <- 'Contrast'
  
  # get indices
  tf_regs_list <- split(tf_regs,tf_regs$AEGIS_signature)
  indices <- lapply(tf_regs_list, function(x) which(row.names(voom_data$E) %in% x$ensembl_gene_id))
  
  # run ROAST 
  parallel_roast <- lapply(1:n_runs, function(i) {
    set.seed(i)
    noise_voom <- add_gaussian_noise(voom_data, gene_stddev)
    
    roast(
      y = noise_voom,
      index = indices,
      contrast = contrast_matrix,
      design = design_matrix_dose,
      nrot = 9999,
      set.statistic = "floormean",
      approx.zscore = T,
      trend = F, 
      robust = T
    )
  })
  
  parallel_roast <- lapply(parallel_roast, function(x){x$PropAct = x$PropDown + x$PropUp; return(x)}) #compute PropAct
  parallel_roast <- lapply(parallel_roast, function(x){x$PropAct_FDR = x$PropAct * -1*log10(x$FDR.Mixed); return(x)}) #compute PropAct_FDR
  
  return(parallel_roast)
}


# Start parallel AEGIS
cl <- makeCluster(number_of_cpus) 
clusterEvalQ(cl, c(library(data.table)))
clusterExport(cl, varlist = c('run_simulation_seq', 'rnaseq_voom','control_level','control_dose','tf_regs','gene_stddev',
                              'n_runs', 'add_gaussian_noise')
)
raw_regulon_scores <- parLapply(cl,treatments_to_run, function(x)
  run_simulation_seq(treatment_to_run=x, rnaseq_voom))
stopCluster(cl)


######### unpack data ######### 
unpack_AEGIS_boot_rnorm <- function(data, treatments, n_samples_gauss) {
  names(treatments) <- treatments
  
  DataList <- lapply(treatments, function(treatment) {
    df_list <- data[[treatment]]
    df <- rbindlist(df_list, idcol = TRUE)
    
    # generate distribution based on the mean and standard deviation of the iteration scores
    mean_DILI_score <- mean(df$PropAct_FDR, na.rm = TRUE)
    sd_DILI_score <- sd(df$PropAct_FDR, na.rm = TRUE)
    df2 <- rnorm(n_samples_gauss, mean_DILI_score, sd_DILI_score)
    return(df2)
  })
  
  # Min-Max scaling. Max PropAct_FDR is 4 when using nrot = 9999
  rnaseq_sims_n <- lapply(DataList, function(x) {x = (x-0)/(4-0);return(x)})
  scores <- reshape2::melt(rnaseq_sims_n)
  colnames(scores) <- c('dili_score', 'Treatment_factor')
  
  return(scores)
  
}


AEGIS_scores <- unpack_AEGIS_boot_rnorm(raw_regulon_scores, treatments_to_run, n_samples_gauss = n_samples_gauss)

######### plot results ######### 

AEGIS_scores %>%
  dplyr::mutate(compound = str_split(Treatment_factor, "_", simplify = T)[,1],
                Conc_nM = factor(str_split(Treatment_factor, "_", simplify = T)[,2], levels = c("13000", "1300", "130", "50", "13"))) %>%
  ggplot(aes(x = dili_score, y = compound, fill = Conc_nM, height = after_stat(ndensity))) +
  geom_density_ridges(alpha = 0.9, scale = 0.8, rel_min_height  = 0.001) +
  scale_x_continuous(breaks = seq(0, 1, 0.2)) +
  coord_cartesian(xlim = c(-0.05, 1), expand = FALSE) +
  theme_classic() 
